# Supplementary material for: Her2 amplification, Rel-A, and Bach1 can influence APOBEC3A expression in breast cancer cells
Source: PLoS Genet. 2024 May 28;20(5):e1011293. doi: 10.1371/journal.pgen.1011293 (PMC11161071; doi:10.1371/journal.pgen.1011293)
Supplement: S1 Table — (XLSX) [file pgen.1011293.s001.xlsx]

## Sheet: Sheet1
Genes from TCGA Data Node
KLHDC7B
LGALS3BP
LOC400696
IFNB1
IL28A
IL28B
IL29
TAAR9
APOBEC3A
LAP3
BST2
DHX58
IFI35
IFITM1
IFITM3
IRF7
EIF2AK2
CXCR2P1
IFIT5
HERC5
HERC6
DDX60L
DDX60
SAMD9
IFI27
IFI6
ISG15
IRF9
DTX3L
PARP9
PARP14
DDX58
IFIH1
IFIT1
IFI44L
IFI44
IFIT2
IFIT3
CMPK2
RSAD2
OAS2
MX1
OASL
OAS1
XAF1
OAS3
STAT1
USP18
PARP12
MX2
UBE2L6
SP100
SP110
PLSCR1
RTP4
STAT2
PRIC285
NMI
RUFY4
?|57714
RNF213
ZNFX1
TRANK1
OTOF
SECTM1
TDRD7
Total Genes: 66
