# Supplementary material for: Her2 amplification, Rel-A, and Bach1 can influence APOBEC3A expression in breast cancer cells
Source: PLoS Genet. 2024 May 28;20(5):e1011293. doi: 10.1371/journal.pgen.1011293 (PMC11161071; doi:10.1371/journal.pgen.1011293)
Supplement: S2 Table — (XLSX) [file pgen.1011293.s002.xlsx]

## Sheet: Site 1
Supplemental Table 1: Description: TF binding sites located in ATAC-seq peak 3 kb upstream from TSS of A3A Coordinates (hg19): 3935000-39350350 Coordinates (GRCh38): 38953995-38954345 *converted using UCSC liftover
ID	Sequence (chromosome) name	From	To	Length	Type
ms.ANDR_HUMAN.1579627.v1	22	38954073	38954101	29	AR
ms.ANM1_HUMAN.68998.v1	22	38954087	38954172	86	PRMT1
ms.ATF2_HUMAN.73450.v1	22	38954109	38954146	38	ATF2
ms.ATF7_HUMAN.52020.v1	22	38954167	38954224	58	ATF7
ms.BACH2_HUMAN.11887.v1	22	38954068	38954145	78	BACH2
ms.BATF3_HUMAN.53237.v1	22	38954147	38954230	84	BATF3
ms.BATF_HUMAN.48368.v1	22	38954111	38954175	65	BATF
ms.BCL3_HUMAN.56581.v1	22	38954006	38954101	96	BCL3
ms.BCLF1_HUMAN.7635.v1	22	38954066	38954117	52	BCLAF1
ms.BRCA1_HUMAN.38576.v1	22	38954160	38954233	74	BRCA1
ms.BRD4_HUMAN.1620374.v1	22	38953900	38954003	104	BRD4
ms.BRD4_HUMAN.1620375.v1	22	38954013	38954120	108	BRD4
ms.BRD4_HUMAN.1620376.v1	22	38954116	38954169	54	BRD4
ms.BRD4_HUMAN.1620377.v1	22	38954203	38954310	108	BRD4
ms.BRD7_HUMAN.37329.v1	22	38954134	38954205	72	BRD7
ms.CBP_HUMAN.72774.v1	22	38954148	38954221	74	CREBBP
ms.CCND2_HUMAN.6958.v1	22	38954062	38954149	88	CCND2
ms.CDK8_HUMAN.143870.v1	22	38954098	38954177	80	CDK8
ms.CDK9_HUMAN.223172.v1	22	38954158	38954197	40	CDK9
ms.CEBPA_HUMAN.303057.v1	22	38953996	38954093	98	CEBPA
ms.CEBPA_HUMAN.303058.v1	22	38954154	38954193	40	CEBPA
ms.CEBPB_HUMAN.720614.v1	22	38954159	38954180	22	CEBPB
ms.CEBPG_HUMAN.57509.v1	22	38954202	38954217	16	CEBPG
ms.CHD2_HUMAN.39519.v1	22	38954130	38954204	75	CHD2
ms.CREB1_HUMAN.242286.v1	22	38954194	38954209	16	CREB1
ms.CREM_HUMAN.47318.v1	22	38954163	38954214	52	CREM
ms.CTCF_HUMAN.1404633.v1	22	38953967	38954050	84	CTCF
ms.CTCF_HUMAN.1404634.v1	22	38954057	38954118	62	CTCF
ms.E2F1_HUMAN.196842.v1	22	38954119	38954218	100	E2F1
ms.E2F8_HUMAN.181004.v1	22	38954155	38954186	32	E2F8
ms.EED_HUMAN.103583.v1	22	38954067	38954146	80	EED
ms.EP300_HUMAN.898644.v1	22	38954108	38954203	96	EP300
ms.ESR1_HUMAN.2461995.v1	22	38954101	38954198	98	ESR1
ms.ETS1_HUMAN.388838.v1	22	38954010	38954023	14	ETS1
ms.ETV6_HUMAN.29165.v1	22	38954064	38954139	76	ETV6
ms.FACD2_HUMAN.109987.v1	22	38954213	38954300	88	FANCD2
ms.FOS_HUMAN.255670.v1	22	38954134	38954183	50	FOS
ms.FOXA1_HUMAN.1340073.v1	22	38954131	38954171	41	FOXA1
ms.FOXA1_HUMAN.1340074.v1	22	38954223	38954304	82	FOXA1
ms.FOXA2_HUMAN.1057512.v1	22	38954171	38954262	92	FOXA2
ms.FOXM1_HUMAN.119283.v1	22	38954078	38954155	78	FOXM1
ms.GCR_HUMAN.495713.v1	22	38954032	38954120	89	NR3C1
ms.HDAC1_HUMAN.179610.v1	22	38954028	38954121	94	HDAC1
ms.HTF4_HUMAN.188323.v1	22	38954002	38954065	64	TCF12
ms.IKZF1_HUMAN.157218.v1	22	38954052	38954123	72	IKZF1
ms.INT11_HUMAN.231276.v1	22	38954129	38954212	84	INTS11
ms.INT11_HUMAN.231277.v1	22	38954271	38954356	86	INTS11
ms.IRF1_HUMAN.66744.v1	22	38954112	38954131	20	IRF1
ms.IRF1_HUMAN.66745.v1	22	38954154	38954213	60	IRF1
ms.IRF4_HUMAN.112188.v1	22	38954000	38954083	84	IRF4
ms.IRF4_HUMAN.112189.v1	22	38954129	38954230	102	IRF4
ms.JUNB_HUMAN.146071.v1	22	38954119	38954188	70	JUNB
ms.JUND_HUMAN.166728.v1	22	38954144	38954203	60	JUND
ms.JUN_HUMAN.405608.v1	22	38954122	38954201	80	JUN
ms.KLF4_HUMAN.184169.v1	22	38954116	38954129	14	KLF4
ms.KLF4_HUMAN.184170.v1	22	38954157	38954250	94	KLF4
ms.KLF5_HUMAN.87240.v1	22	38954084	38954175	92	KLF5
ms.KMT2A_HUMAN.423669.v1	22	38954111	38954210	100	KMT2A
ms.KMT2B_HUMAN.160064.v1	22	38954055	38954152	98	KMT2B
ms.MAF_HUMAN.62955.v1	22	38954098	38954185	88	MAF
ms.MAX_HUMAN.288766.v1	22	38954044	38954119	76	MAX
ms.MBD4_HUMAN.615082.v1	22	38954118	38954177	60	MBD4
ms.MYB_HUMAN.126046.v1	22	38954130	38954205	76	MYB
ms.MYC_HUMAN.688382.v1	22	38954074	38954145	72	MYC
ms.NBN_HUMAN.9140.v1	22	38954050	38954121	72	NBN
ms.NFE2_HUMAN.198930.v1	22	38954183	38954196	14	NFE2
ms.NFIC_HUMAN.72438.v1	22	38954089	38954154	66	NFIC
ms.NFKB1_HUMAN.305091.v1	22	38954075	38954144	70	NFKB1
ms.NFKB2_HUMAN.62396.v1	22	38954112	38954159	48	NFKB2
ms.NKX21_HUMAN.113193.v1	22	38954115	38954188	74	NKX2-1
ms.P53_HUMAN.444731.v1	22	38954161	38954250	90	TP53
ms.P63_HUMAN.330989.v1	22	38954198	38954289	92	TP63
ms.PBX4_HUMAN.67247.v1	22	38954159	38954182	24	PBX4
ms.PKNX1_HUMAN.49006.v1	22	38954092	38954137	46	PKNOX1
ms.PO2F2_HUMAN.31382.v1	22	38954070	38954129	60	POU2F2
ms.PRGR_HUMAN.700170.v1	22	38954059	38954100	42	PGR
ms.RAD21_HUMAN.644477.v1	22	38954007	38954026	20	RAD21
ms.RAD21_HUMAN.644478.v1	22	38954125	38954192	68	RAD21
ms.RELB_HUMAN.77203.v1	22	38954104	38954135	32	RELB
ms.REL_HUMAN.25531.v1	22	38954093	38954192	100	REL
ms.REQU_HUMAN.143797.v1	22	38954113	38954212	100	DPF2
ms.RFX5_HUMAN.19109.v1	22	38954145	38954206	62	RFX5
ms.RUNX1_HUMAN.637035.v1	22	38954030	38954123	94	RUNX1
ms.RUNX1_HUMAN.637036.v1	22	38954169	38954210	42	RUNX1
ms.RUNX3_HUMAN.38176.v1	22	38954032	38954149	118	RUNX3
ms.RXRA_HUMAN.189693.v1	22	38954128	38954199	72	RXRA
ms.SMAD3_HUMAN.160911.v1	22	38954053	38954124	72	SMAD3
ms.SMAD4_HUMAN.77501.v1	22	38954037	38954106	70	SMAD4
ms.SMC1A_HUMAN.107483.v1	22	38954099	38954193	95	SMC1A
ms.SMC3_HUMAN.238596.v1	22	38953954	38954079	126	SMC3
ms.SMC3_HUMAN.238597.v1	22	38954104	38954165	62	SMC3
ms.SMCA4_HUMAN.659032.v1	22	38954096	38954199	104	SMARCA4
ms.SMRC1_HUMAN.365759.v1	22	38953910	38954007	98	SMARCC1
ms.SP1_HUMAN.234457.v1	22	38954083	38954168	86	SP1
ms.SPI1_HUMAN.973626.v1	22	38954102	38954136	35	SPI1
ms.SRBP2_HUMAN.79227.v1	22	38954225	38954250	26	SREBF2
ms.STA5A_HUMAN.178725.v1	22	38954191	38954264	74	STAT5A
ms.STA5B_HUMAN.204025.v1	22	38954091	38954166	76	STAT5B
ms.STAT1_HUMAN.260790.v1	22	38954173	38954229	57	STAT1
ms.STAT2_HUMAN.110917.v1	22	38954194	38954245	52	STAT2
ms.STAT3_HUMAN.220444.v1	22	38954049	38954118	70	STAT3
ms.STAT3_HUMAN.220445.v1	22	38954169	38954192	24	STAT3
ms.T2FA_HUMAN.49241.v1	22	38954141	38954226	86	GTF2F1
ms.TADBP_HUMAN.38646.v1	22	38954016	38954085	70	TARDBP
ms.TAF1_HUMAN.107845.v1	22	38954068	38954086	19	TAF1
ms.TBP_HUMAN.171025.v1	22	38954131	38954172	42	TBP
ms.TBX21_HUMAN.60445.v1	22	38954122	38954179	58	TBX21
ms.TF65_HUMAN.809866.v1	22	38954113	38954136	24	RELA
ms.TFE2_HUMAN.86633.v1	22	38954033	38954106	74	TCF3
ms.TYY1_HUMAN.267644.v1	22	38954220	38954299	80	YY1
ms.VDR_HUMAN.100513.v1	22	38954152	38954225	74	VDR
ms.ZIC2_HUMAN.28219.v1	22	38954193	38954270	78	ZIC2

## Sheet: Site 2
Supplemental Table 2: Description: TF binding sites located in ATAC-seq peak at TSS of A3A Coordinates (hg19): 39353232-39353587 Coordinates (GRCh38): 38957227-38957582 *converted using UCSC liftover
ID	Sequence (chromosome) name	From	To	Length	Type
ms.ANDR_HUMAN.1579631.v1	22	38957356	38957459	104	AR
ms.AP2C_HUMAN.196220.v1	22	38957440	38957495	56	TFAP2C
ms.BACH2_HUMAN.11888.v1	22	38957533	38957553	21	BACH2
ms.BRD4_HUMAN.1620380.v1	22	38957395	38957502	108	BRD4
ms.CBP_HUMAN.72775.v1	22	38957567	38957658	92	CREBBP
ms.CDK9_HUMAN.223175.v1	22	38957420	38957517	98	CDK9
ms.COE1_HUMAN.80508.v1	22	38957428	38957493	66	EBF1
ms.CTCF_HUMAN.1404637.v1	22	38957289	38957390	102	CTCF
ms.CTCF_HUMAN.1404638.v1	22	38957418	38957504	87	CTCF
ms.ELF1_HUMAN.153436.v1	22	38957466	38957498	33	ELF1
ms.ELF3_HUMAN.107943.v1	22	38957386	38957485	100	ELF3
ms.EMSY_HUMAN.38203.v1	22	38957507	38957596	90	EMSY
ms.EP300_HUMAN.898646.v1	22	38957220	38957319	100	EP300
ms.EP300_HUMAN.898647.v1	22	38957429	38957526	98	EP300
ms.ESR1_HUMAN.2462002.v1	22	38957191	38957238	48	ESR1
ms.ESR1_HUMAN.2462003.v1	22	38957378	38957481	104	ESR1
ms.ESR1_HUMAN.2462004.v1	22	38957528	38957576	49	ESR1
ms.FOXO1_HUMAN.95926.v1	22	38957351	38957430	80	FOXO1
ms.IKZF1_HUMAN.157220.v1	22	38957403	38957472	70	IKZF1
ms.IKZF1_HUMAN.157221.v1	22	38957518	38957589	72	IKZF1
ms.IRF1_HUMAN.66746.v1	22	38957513	38957598	86	IRF1
ms.JUN_HUMAN.405609.v1	22	38957443	38957522	80	JUN
ms.KLF4_HUMAN.184171.v1	22	38957492	38957571	80	KLF4
ms.KLF5_HUMAN.87241.v1	22	38957526	38957547	22	KLF5
ms.KMT2A_HUMAN.423673.v1	22	38957493	38957592	100	KMT2A
ms.MAFF_HUMAN.43666.v1	22	38957533	38957561	29	MAFF
ms.MAFG_HUMAN.18733.v1	22	38957528	38957581	54	MAFG
ms.MAFK_HUMAN.74400.v1	22	38957535	38957564	30	MAFK
ms.MAFK_HUMAN.74401.v1	22	38957581	38957638	58	MAFK
ms.MAF_HUMAN.62956.v1	22	38957540	38957607	68	MAF
ms.MYC_HUMAN.688385.v1	22	38957531	38957612	82	MYC
ms.NF2L2_HUMAN.27290.v1	22	38957444	38957499	56	NFE2L2
ms.NFE2_HUMAN.198931.v1	22	38957515	38957577	63	NFE2
ms.NKX21_HUMAN.113194.v1	22	38957362	38957435	74	NKX2-1
ms.P53_HUMAN.444733.v1	22	38957413	38957502	90	TP53
ms.RAD21_HUMAN.644479.v1	22	38957456	38957547	92	RAD21
ms.RUNX1_HUMAN.637039.v1	22	38957404	38957485	82	RUNX1
ms.RUNX2_HUMAN.112966.v1	22	38957360	38957419	60	RUNX2
ms.RXRA_HUMAN.189694.v1	22	38957407	38957478	72	RXRA
ms.SETB1_HUMAN.62964.v1	22	38957286	38957379	94	SETDB1
ms.SMC1A_HUMAN.107484.v1	22	38957481	38957588	108	SMC1A
ms.SMC3_HUMAN.238598.v1	22	38957531	38957570	40	SMC3
ms.SNAI2_HUMAN.221767.v1	22	38957166	38957239	74	SNAI2
ms.SNAI2_HUMAN.221768.v1	22	38957255	38957267	13	SNAI2
ms.SPI1_HUMAN.973628.v1	22	38957457	38957490	34	SPI1
ms.SRBP2_HUMAN.79228.v1	22	38957408	38957505	98	SREBF2
ms.STAT1_HUMAN.260791.v1	22	38957472	38957527	56	STAT1
ms.TF65_HUMAN.809871.v1	22	38957432	38957511	80	RELA
ms.TFE2_HUMAN.86635.v1	22	38957332	38957405	74	TCF3
ms.USF1_HUMAN.89468.v1	22	38957489	38957544	56	USF1
ms.ZN316_HUMAN.53260.v1	22	38957526	38957577	52	ZNF316
