# Supplementary material for: Her2 amplification, Rel-A, and Bach1 can influence APOBEC3A expression in breast cancer cells
Source: PLoS Genet. 2024 May 28;20(5):e1011293. doi: 10.1371/journal.pgen.1011293 (PMC11161071; doi:10.1371/journal.pgen.1011293)
Supplement: S3 Table — (XLSX) [file pgen.1011293.s003.xlsx]

## Sheet: Sheet1
Supplemental Table 3: Top target Genes (belonging to input list) for BACH1_01 ranked by Affinity score
Rank	Gene ID	Alternate Gene Synonym	Affinity Score	Top Regulating Factors
436	ENSG00000165949	IFI27	0.002452	[ FOXO1_02, VMYB_01, O2_01, STAT_01, & STAT5B_01 ]
545	ENSG00000183486	MX2	0.001863	[ ICSBP_Q6, PAX1_B, CREB_Q2, GCN4_01, & CREB_Q2_01 ]
1432	ENSG00000185507	IRF7	0.0003376	[ MYOD_01, IRF1_01, IRF2_01, STAT3_01, & E2_Q6 ]
1660	ENSG00000111335	OAS2	0.0002604	[ AR_Q2, ISRE_01, PTF1BETA_Q6, IRF7_01, & PR_02 ]
2737	ENSG00000138642	HERC6	0.0001079	[ IRF7_01, ICSBP_Q6, ISRE_01, HFH8_01, & SMAD4_Q6 ]
3275	ENSG00000119922	IFIT2	7.89e-05	[ IRF_Q6, ISRE_01, ETS_Q4, ICSBP_Q6, & MAF_Q6 ]
3502	ENSG00000128383	APOBEC3A	6.883e-05	[ STAT6_02, NRF2_Q4, E2A_Q2, VMAF_01, & ABAA_01 ]
3593	ENSG00000123609	NMI	6.544e-05	[ POU6F1_01, GRH_01, STAT1_01, IRF7_01, & STAT_01 ]
3938	ENSG00000141574	SECTM1	5.402e-05	[ PAX3_B, BZIP910_01, ISRE_01, BZIP911_01, & STRA13_01 ]
4251	ENSG00000173193	PARP14	4.595e-05	[ STAT_01, GCN4_C, KROX_Q6, IRF7_01, & STAT5B_01 ]
5728	ENSG00000183709	IL28A	2.668e-05	[ ISRE_01, P53_DECAMER_Q2, IRF2_01, IRF1_01, & CREBP1CJUN_01 ]
5729	ENSG00000197110	IL28B	2.668e-05	[ PAX3_01, ISRE_01, P53_DECAMER_Q2, IRF2_01, & IRF1_01 ]
6391	ENSG00000067066	SP100	2.026e-05	[ AR_Q2, STAT6_02, ARNT_02, CES2_01, & IRF2_01 ]
6746	ENSG00000196116	TDRD7	1.811e-05	[ POU6F1_01, IRF7_01, CDPCR3_01, AGL3_02, & AGL3_03 ]
7926	ENSG00000130303	BST2	1.265e-05	[ ISRE_01, IRF7_01, NFKB_Q6_01, ABF1_02, & O2_01 ]
8693	ENSG00000184979	USP18	1.043e-05	[ IRF7_01, IRF2_01, RAV1_02, BCD_01, & PITX2_Q2 ]
10306	ENSG00000182393	IL29	6.738e-06	[ ISRE_01, NKX25_Q5, NCX_01, AREB6_02, & E2A_Q2 ]
12411	ENSG00000108679	LGALS3BP	3.995e-06	[ IRF7_01, MAZR_01, CEBPDELTA_Q6, NF1_Q6, & TRA1_02 ]
12531	ENSG00000157601	MX1	3.898e-06	[ GCNF_01, HSF_05, HSF_05, ATF6_01, & IRF_Q6 ]
12603	ENSG00000068079	IFI35	3.837e-06	[ STAT3_01, ATHB5_01, CRP_C, AREB6_02, & STAT_01 ]
13659	ENSG00000111331	OAS3	3.029e-06	[ GEN_INI_B, HBP1B_Q6, GEN_INI3_B, AHR_01, & GEN_INI2_B ]
14236	ENSG00000135114	OASL	2.701e-06	[ EVI1_01, PEBP_Q6, IRF7_01, VDR_Q6, & IK3_01 ]
15573	ENSG00000188313	PLSCR1	2.077e-06	[ NAC691_01, HLF_01, SREBP_Q3, RORA1_01, & ATATA_B ]
16063	ENSG00000115267	IFIH1	1.882e-06	[ MCM1_01, NFKB_C, AREB6_02, HMX1_01, & NFKAPPAB65_01 ]
16173	ENSG00000115155	OTOF	1.843e-06	[ SP3_Q3, CACCCBINDINGFACTOR_Q6, CP2_01, EVE_Q6, & AGP1_01 ]
16203	ENSG00000002549	LAP3	1.831e-06	[ GCM_Q2, ISRE_01, HIF1_Q3, CREBP1_Q2, & EGR2_01 ]
16485	ENSG00000134321	RSAD2	1.725e-06	[ WRKY_Q2, NFY_C, AREB6_04, MYBPH3_01, & BARBIE_01 ]
16613	ENSG00000089127	OAS1	1.68e-06	[ STAT_Q6, TEL2_Q6, RAV1_01, RCS1_Q2, & MAX_01 ]
16740	ENSG00000185745	IFIT1	1.644e-06	[ ISRE_01, ICSBP_Q6, IRF_Q6, IRF2_01, & OCT_C ]
17391	ENSG00000137959	IFI44L	1.453e-06	[ MYOGNF1_01, HNF1_01, HLF_01, NF1_Q6, & MYB_Q3 ]
17752	ENSG00000137965	IFI44	1.369e-06	[ FREAC3_01, HMGIY_Q6, IRF_Q6, IRF7_01, & AGL2_02 ]
19033	ENSG00000119917	IFIT3	1.083e-06	[ DL_01, ISRE_01, IRF2_01, POLY_C, & ICSBP_Q6 ]
20930	ENSG00000152778	IFIT5	7.524e-07	[ IRF7_01, RAP1_C, NRSF_Q4, HAIRY_01, & AREB6_04 ]
22845	ENSG00000156587	UBE2L6	5.342e-07	[ BHLH66_01, SN_01, GRE_C, ARP1_01, & MIG1_01 ]
23446	ENSG00000170581	STAT2	4.767e-07	[ RAP1_C, ACAAT_B, T3R_01, ARP1_01, & PAX6_Q2 ]
24671	ENSG00000138646	HERC5	3.725e-07	[ AP2ALPHA_03, MYOGNF1_01, ABF_C, AP2ALPHA_02, & NF1_Q6_01 ]
26723	ENSG00000185885	IFITM1	2.407e-07	[ POLY_C, DEAF1_02, O2_03, GCN4_01, & DEAF1_01 ]
27308	ENSG00000055332	EIF2AK2	2.097e-07	[ TAF_Q6, CMYB_01, NRSE_B, RREB1_01, & IRF7_01 ]
28417	ENSG00000107201	DDX58	1.594e-07	[ DL_01, DL_02, IRF7_01, ICSBP_Q6, & RSRFC4_01 ]
28965	ENSG00000171855	IFNB1	1.38e-07	[ DAF16_01, ETS_Q4, E74A_01, IRF2_01, & IRF_Q6 ]
30384	ENSG00000163840	DTX3L	8.769e-08	[ NRSF_01, ISRE_01, IRF7_01, SOX9_B1, & NRSE_B ]
30562	ENSG00000115415	STAT1	8.242e-08	[ CAAT_C, IRF2_01, DEAF1_01, HMX1_01, & MEF2_01 ]
31139	ENSG00000135899	SP110	6.499e-08	[ IRF2_01, IRF1_01, FREAC4_01, MYB_Q6, & ETS2_B ]
Information regarding the pastaa method for predicting transcription factor affinities to DNA can be found here: pastaa
