# Supplementary material for: Her2 amplification, Rel-A, and Bach1 can influence APOBEC3A expression in breast cancer cells
Source: PLoS Genet. 2024 May 28;20(5):e1011293. doi: 10.1371/journal.pgen.1011293 (PMC11161071; doi:10.1371/journal.pgen.1011293)
Supplement: S4 Table — (XLSX) [file pgen.1011293.s004.xlsx]

## Sheet: Sheet1
Supplemental Table 4: Sequences of shRNA targets and oligonucleotides
shRNA Targets	origin	external identifier
Her2-shRNA TGTGGCCTGTGCCCACTATAA	Broad Institute, GPP Web Portal	TRCN0000219707
STAT2-shRNA CGATATAAGATCCAGGCCAAA	Broad Institute, GPP Web Portal:	TRCN0000007462
RelA-shRNA CCTGAGGCTATAACTCGCCTA	Broad Institute, GPP Web Portal:	TRCN0000014687
Bach1-shRNA CCAGCAAGAATGCCCAAGAAA	Broad Institute, GPP Web Portal	TRCN0000013596
non-targeting, scrambled shRNA CCTAAGGTTAAGTCGCCCTCG	Nat Cell Biol. 2010 Nov;12(11):1035-45.	NA
Oligonucleotides for shRNA and ERBB2 cloning	origin	external identifier
oTM-823 (Her2 shRNA): CCGGTGTGGCCTGTGCCCACTATAACTCGAGTTATAGTGGGCACAGGCCACATTTTTG oTM-824 (Her2 shRNA): AATTCAAAAATGTGGCCTGTGCCCACTATAACTCGAGTTATAGTGGGCACAGGCCACA	Broad Institute, GPP Web Portal	TRCN0000219707
oMD-98 (STAT2 shRNA): CCGGCGATATAAGATCCAGGCCAAACTCGAGTTTGGCCTGGATCTTATATCGTTTTTG oMD-99 (STAT2 shRNA): AATTCAAAAACGATATAAGATCCAGGCCAAACTCGAGTTTGGCCTGGATCTTATATCG	Broad Institute, GPP Web Portal	TRCN0000007462
oMD-104 (RelA shRNA): CCGGCCTGAGGCTATAACTCGCCTACTCGAGTAGGCGAGTTATAGCCTCAGGTTTTTG oMD-105 (RelA shRNA): AATTCAAAAACCTGAGGCTATAACTCGCCTACTCGAGTAGGCGAGTTATAGCCTCAGG	Broad Institute, GPP Web Portal	TRCN0000014687
oMD-137 (Bach1 shRNA): CCGGCCAGCAAGAATGCCCAAGAAACTCGAGTTTCTTGGGCATTCTTGCTGGTTTTTG oMD-138 (Bach1 shRNA): AATTCAAAAACCAGCAAGAATGCCCAAGAAACTCGAGTTTCTTGGGCATTCTTGCTGG	Broad Institute, GPP Web Portal	TRCN0000013596
oTM-162 (non-targeting shRNA): CCGGCCTAAGGTTAAGTCGCCCTCGCTCGAGCGAGGGCGACTTAACCTTAGGTTTTTG oTM-163 (non-targetting shRNA): AATTCAAAAACCTAAGGTTAAGTCGCCCTCGCTCGAGCGAGGGCGACTTAACCTTAGG	Nat Cell Biol. 2010 Nov;12(11):1035-45.	NA
oACH_001 (ERBB2 forward PCR primer): ATGGAGCTGGCGGCCTTG oTM-795 (ERBB2 reverse PCR primer): TTTCCTTCGCGGCCGCAGTTGGTCACACTGGCACGTC	This study	NA
Oligonucleotides for qRT-PCR	origin	external identifier
APOBEC3A: oTM-190: GAGAAGGGACAAGCACATGG oTM-200: TGGATCCATCAAGTGTCTGG	Nucleic Acids Res. 2010 Jul;38(13):4274-84	NA
STAT2: oMD-121: CCAGCTTTACTCGCACAGC oMD-122: AGCCTTGGAATCATCACTCCC	Nucleic Acids Res. 2010 Jul;38(13):4274-85	NA
RelA: oMD-125: ATGTGGAGATCATTGAGCAGC oMD-126: CCTGGTCCTGTGTAGCCATT	Nucleic Acids Res. 2010 Jul;38(13):4274-86	NA
Bach1: oMD-143: TGCGATGTCACCATCTTTGT oMD-144: CCTGGCCTACGATTCTTGAG	https://www.jbc.org/article/S0021-9258(20)74768-X/pdf	NA
Her2: oTM-804: TGTGTGGAGTTATGGTGTGACTG oTM-805: CTTGGCCGACATTCAGAGTCA	Nucleic Acids Res. 2010 Jul;38(13):4274-85	NA
HPRT1: oTM-199: TGACCTTGATTTATTTTGCATACC oTM-209: CGAGCAAGACGTTCAGTCCT	Nucleic Acids Res. 2010 Jul;38(13):4274-91	NA
Oligonucleotides for Cytidine Deaminase Assays	origin	external identifier
oTM-814 (hairpin oligonucleotide substrate: /5Cy5/TTTTATTTTGCAATTGTTCAATTGCAAAATTT*G*T*T	PLOS Genetics. 2019 https://doi.org/10.1371/journal.pgen.1008545	NA
