# Supplementary material for: Her2 amplification, Rel-A, and Bach1 can influence APOBEC3A expression in breast cancer cells
Source: PLoS Genet. 2024 May 28;20(5):e1011293. doi: 10.1371/journal.pgen.1011293 (PMC11161071; doi:10.1371/journal.pgen.1011293)
Supplement: S5 Table — (XLSX) [file pgen.1011293.s005.xlsx]

## Sheet: Figure 1 data
Figure 1C
Cell Line	Log10(A3A)	protein
AU565	-3.28483	0.017422
BT474	-2.23508	0.144293
CAMA-1	-3.43771	0.112828
HCC70	-3.2161	0.086232
HCC202	-3.34872	-0.02126
MCF7	-3.65365	0.045497
MDA-MB-361	-1.43533	n.d.
MDA-MB-453	-2.13253	0.219007
SKBR3	-3.42251	-0.02366
T-47D	-3.57512	0.169354
HCC1806	-3.95078	-0.00673
HCC1428	-2.60033	0.092576
ZR7530	-3.27165	0.079433
HCC1937	-2.64207	0.029947
MDA-MB-231	-4.47886	-0.01437
MDA-MB-175 VII	-2.64975	0.00196
BT483	-2.08831	0.261506
HCC1569	-3.69897	0.013443
Figure 1D
Cell Line	Sig 2+Sig 13	Log10(A3A)
AU545	2.35755	-3.28483
BT474	2.92678	-2.23508
CAMA-1	2.50458	-3.43771
HCC70	1.42036	-3.2161
HCC202	2.22896	-3.34872
MCF7	1.30422	-3.65365
MDA-MB-361	2.95232	-1.43533
MDA-MB-453	2.76157	-2.13253
SKBR3	n.d.	-3.42251
T-47D	1.63773	-3.57512
HCC1806	1.5595	-3.95078
HCC1428	1.99438	-2.60033
ZR7530	2.22316	-3.27165
HCC1937	1.1689	-2.64207
MDA-MB-231	1.79443	-4.47886
MDA-MB-175 VII	1.7163	-2.64975
MDA-MB-157	0.889243	-5
DU4475	-0.301029	-4.75449
BT483	2.45469	-2.08831
HCC1569	0.644497	-3.69897

## Sheet: Figure 2 data
Figure 2A				Figure 2B,C
Cell Line	Log10(Her2 mRNA)	Log10(A3A mRNA)			BT-pMD2			BT-pMD2 + dox
AU565	-3.28483	0.017422		mRNA	replicate 1	replicate 2	replicate 3	replicate 1	replicate 2	replicate 3
BT474	-2.23508	0.144293		ERBB2	11.0449	11.8816	9.6901	1.03083	1.77394	1.31124
CAMA-1	-3.43771	0.112828		A3A	0.0430494	0.0442199	0.0465393	0.0230401	0.0275353	0.0295943
HCC70	-3.2161	0.086232
HCC202	-3.34872	-0.02126		Figure 2D
MCF7	-3.65365	0.045497			Parental			empty vector			ERBB2 OE
MDA-MB-361	-1.43533	n.d.		mRNA	replicate 1	replicate 2	replicate 3	replicate 1	replicate 2	replicate 3	replicate 1	replicate 2	replicate 3
MDA-MB-453	-2.13253	0.219007		ERBB2	2.41376	3.54382	3.61214	2.72516	2.34309	2.05819	27.8312	31.6446	22.9947
SKBR3	-3.42251	-0.02366		A3A	0.00024	0.000144	0.000245	0.000547	0.001076	0.000708	0.00749	0.00856	0.00403
T-47D	-3.57512	0.169354
HCC1806	-3.95078	-0.00673
HCC1428	-2.60033	0.092576
ZR7530	-3.27165	0.079433
HCC1937	-2.64207	0.029947
MDA-MB-231	-4.47886	-0.01437
MDA-MB-175 VII	-2.64975	0.00196
BT483	-2.08831	0.261506
HCC1569	-3.69897	0.013443

## Sheet: Figure 3 data
Tumor_Sample	Log10(A3A mRNA)	BRCA_210287
TCGA-A2-A0YC	3.7423	0.546931
TCGA-BH-A0DL	7.4075	2.50319
TCGA-A8-A06N	3.28334	0.747023
TCGA-C8-A130	3.03115	0.336268
TCGA-A8-A094	5.38711	1.87686
TCGA-AR-A0U0	8.58037	3.63467
TCGA-AO-A03L	4.8631	1.21018
TCGA-C8-A137	-0.41735	0.433002
TCGA-C8-A12V	6.64754	2.13775
TCGA-BH-A0E0	3.96011	1.08404
TCGA-A2-A4RX	4.65563	1.4104
TCGA-BH-A0EE	6.95696	2.39776
TCGA-C8-A12O	2.32775	0.902907
TCGA-BH-A0BA	4.89809	1.83687
TCGA-C8-A12M		-0.440213
TCGA-BH-A0HP	5.71321	-0.0794851
TCGA-BH-A0B5	5.2552	1.44727
TCGA-AO-A03N	4.75706	1.10176
TCGA-BH-A0DP	2.96288	0.785002
TCGA-BH-A0B1	3.93317	0.716396
TCGA-A2-A0YF	1.6918	1.14675
TCGA-C8-A12K	8.48551	2.36067
TCGA-3C-AALJ	3.42538	0.16733
TCGA-AR-A0U4	6.59799	2.20758
TCGA-BH-A0BZ	5.59583	1.02428
TCGA-A7-A0CH	3.54345	0.242789
TCGA-A2-A0T7	2.42884	0.228912
TCGA-A2-A0EW	2.09852	1.08284
TCGA-BH-A0C1	2.30626	2.46438
TCGA-AO-A0JB	4.22816	0.0381131
TCGA-AR-A0TV	5.90308	1.5555
TCGA-A2-A0YD	3.88908	1.25834
TCGA-A2-A0YH	9.42455	2.34547
TCGA-A7-A13F	2.71947	0.811613
TCGA-A2-A0YT	5.21243	0.905625
TCGA-A2-A0T4	5.1939	1.41926
TCGA-A2-A0T6	2.36152	0.813217
TCGA-BH-A0DV	1.49483	0.692675
TCGA-AO-A12D	5.40233	2.78339
TCGA-C8-A8HR	6.24712	1.97807
TCGA-A7-A0D9	5.0923	-0.0969326
TCGA-AO-A0J5	3.82635	1.16753
TCGA-A2-A0SX	5.86902	2.01985
TCGA-AO-A0JG	2.75101	0.665514
TCGA-C8-A133	2.29487	0.281338
TCGA-AR-A0TP	3.26981	1.0775
TCGA-C8-A12Y	5.8985	0.463029
TCGA-A2-A0SV	7.23362	0.955577
TCGA-A2-A0EY	3.94183	0.21396
TCGA-C8-A12T	3.6796	0.276554
TCGA-A2-A0T5	1.6922	1.18497
TCGA-C8-A12Q	2.66125	0.0765211
TCGA-BH-A1EV	3.62131	0.679294
TCGA-C8-A12U	5.95073	1.07167
TCGA-AO-A0J8	6.25091	0.275524
TCGA-A2-A0YG	3.91593	0.564068
TCGA-D8-A13Z	4.75439	1.12625
TCGA-S3-AA0Z	5.75831	4.24294
TCGA-A2-A0YK	4.68067	1.00542
TCGA-A2-A0EV	4.074	0.92313
TCGA-A7-A13E	3.25073	0.939855
TCGA-A2-A0ES	4.09502	0.439066
TCGA-A2-A0EX	-1.19166	0.339979
TCGA-AO-A0JM	1.70841	0.588958
TCGA-A2-A0ET	3.50791	1.87529
TCGA-A2-A0CX	4.75706	0.11145
TCGA-AO-A12F	2.25214	0.0857842
TCGA-A2-A0YJ	3.17175	1.44927
TCGA-A8-A08J	5.30697	0.190223
TCGA-AO-A124	6.89608	3.10942
TCGA-A2-A0SW	4.51183	1.22808
TCGA-4H-AAAK	3.56383	0.951154
TCGA-AQ-A04L	2.67247	0.623612
TCGA-A2-A0YL	2.74584	0.606807

## Sheet: Figure 4 data
Figure 4A
	A3A mRNA relative to HPRT1
[Fludarabine] (µg/mL)	replicate 1	replicate 2	replicate 3
0	0.0081725	0.0082022	0.0078374
25	0.0051835	0.0060399	0.0054731
50	0.0051158	0.0041164	0.0040885
100	0.0022672	0.0022202	0.0022161
Figure 4B
	A3A mRNA relative to HPRT1
	replicate 1	replicate 2	replicate 3
BT474_pMD02	0.0134161	0.0106591	0.0192349
DMSO	0.0137758	0.00975519	0.015562
Doxycycline 1 µg/mL	0.00661712	0.00651463	0.0154511
Fludarabine 100 µg/ml	0.00892321	0.00900795	0.00880309
Fludarabine 200 µg/ml	0.00263231	0.00144761	0.00338743
Dox + Flu (100)	0.00319574	0.00292782	0.00308764
Dox + Flu (200)	0.00144222	0.00135128	0.0019468

## Sheet: Figure 7 data
	RelA mRNA relative to HPRT1
shRNA	replicate 1	replicate 2	replicate 3
Scramble	3.58899	26.736	17.217
RelA KD	0.0607589	0.586237	0.25758
	Bach1 mRNA relative to HPRT1
shRNA	replicate 1	replicate 2	replicate 3
Scramble	0.95684	22.5396	14.7048
Bach1 KD	0.08957	1.235	0.844
	A3A mRNA relative to HPRT1
shRNA	replicate 1	replicate 2	replicate 3
Scramble	0.010375	0.1531	0.1145
RelA KD	0.00285802	0.01824	0.01601
Scramble	0.1145	0.1531	0.1145
Bach1 KD	0.00348	0.00594	0.0072

## Sheet: Supplemental Figure 1
Supplemental Figure 1A
Cell Line	Log10(A3A)	% cleavage_1	% cleavage_2	% cleavage_3
AU545	-3.28483	1.9	2.3	0.9
BT474	-2.23508	14.3	18.8	19.4
CAMA-1	-3.43771	17.6	12.7	16.5
HCC70	-3.2161	1.7	1.5	1.2
HCC202	-3.34872	12.9	13.5	17.1
MCF7	-3.65365	4.1	1.4	2.2
MDA-MB-361	-1.43533	16.7	23.5	17.2
MDA-MB-453	-2.13253	10.9	9.4	9.6
SKBR3	-3.42251	1.7	1.1	0.2
T-47D	-3.57512	3.7	1.6	2.1
HCC1806	-3.95078	0.7	0.7	0.4
HCC1428	-2.60033	9.3	8.9	6.6
ZR7530	-3.27165	12.7	15.7	7.8
HCC1937	-2.64207	5.1	4.5	3.4
MDA-MB-231	-4.47886	1.4	1.5	1.7
MDA-MB-175 VII	-2.64975	2.5	2.6	2.4
MDA-MB-157	-5	0.8	1.1	1.1
DU4475	-4.75449	0	0	0
BT483	-2.08831	25.9	28.3	31.3
HCC1569	-3.69897	14.8	12.9	16
Supplemental Figure 1B
Cell Line	A3A protein	% cleavage_1	% cleavage_2	% cleavage_3
AU545	0.017422	1.9	2.3	0.9
BT474	0.144293	14.3	18.8	19.4
CAMA-1	0.112828	17.6	12.7	16.5
HCC70	0.086232	1.7	1.5	1.2
HCC202	-0.02126	12.9	13.5	17.1
MCF7	0.045497	4.1	1.4	2.2
MDA-MB-361	n.d.	16.7	23.5	17.2
MDA-MB-453	0.219007	10.9	9.4	9.6
SKBR3	-0.02366	1.7	1.1	0.2
T-47D	0.169354	3.7	1.6	2.1
HCC1806	-0.00673	0.7	0.7	0.4
HCC1428	0.092576	9.3	8.9	6.6
ZR7530	0.079433	12.7	15.7	7.8
HCC1937	0.029947	5.1	4.5	3.4
MDA-MB-231	-0.01437	1.4	1.5	1.7
MDA-MB-175 VII	0.00196	2.5	2.6	2.4
BT483	0.261506	25.9	28.3	31.3
HCC1569	0.013443	14.8	12.9	16

## Sheet: Supplemental Figure 2
Patient	APOBEC3A	STAT1	STAT2
TCGA-3C-AAAU-01A-11R-A41B-07	5.8592	1990.4	1687.79
TCGA-3C-AALI-01A-11R-A41B-07	36.3078	6787.38	2544.32
TCGA-3C-AALJ-01A-31R-A41B-07	10.7434	3614.69	2224.84
TCGA-3C-AALK-01A-11R-A41B-07	16.9632	4019.45	2390.98
TCGA-4H-AAAK-01A-12R-A41B-07	11.8255	6694.04	2631.91
TCGA-5L-AAT0-01A-12R-A41B-07	25.2236	4569.59	2550.52
TCGA-5L-AAT1-01A-12R-A41B-07	1889.72	16629.2	3172.78
TCGA-5T-A9QA-01A-11R-A41B-07	43.2897	2690.38	1225.94
TCGA-A1-A0SB-01A-11R-A144-07	0.5721	2456.13	1977.25
TCGA-A1-A0SD-01A-11R-A115-07	15.2179	9119.18	2589.03
TCGA-A1-A0SE-01A-11R-A084-07	6.9107	3114.44	1795.8
TCGA-A1-A0SF-01A-11R-A144-07	26.561	4435.26	1834
TCGA-A1-A0SG-01A-11R-A144-07	7.5601	5009.09	2251.82
TCGA-A1-A0SH-01A-11R-A084-07	2.1741	3317.55	2448.25
TCGA-A1-A0SI-01A-11R-A144-07	49.5939	14050.6	3847.85
TCGA-A1-A0SJ-01A-11R-A084-07	10.0192	4446.64	962.414
TCGA-A1-A0SK-01A-12R-A084-07	3.8765	3152.54	720.139
TCGA-A1-A0SM-01A-11R-A084-07	3.2481	3362.37	1685.92
TCGA-A1-A0SN-01A-11R-A144-07	12.3894	6550.03	1999.04
TCGA-A1-A0SO-01A-22R-A084-07	5.1367	7075.96	996.523
TCGA-A1-A0SP-01A-11R-A084-07	32.4699	4409.34	1124.04
TCGA-A1-A0SQ-01A-21R-A144-07	11.3807	3249.62	1713.77
TCGA-A2-A04N-01A-11R-A115-07	3.5658	2720.68	1735.74
TCGA-A2-A04P-01A-31R-A034-07	42.666	5460.06	1671.68
TCGA-A2-A04Q-01A-21R-A034-07	62.0902	19834.6	3940.61
TCGA-A2-A04R-01A-41R-A109-07	9.3634	3783.39	1347.82
TCGA-A2-A04T-01A-21R-A034-07	253.151	4626.97	2148.31
TCGA-A2-A04U-01A-11R-A115-07	11.8821	2655.41	1174.7
TCGA-A2-A04V-01A-21R-A034-07	9.3705	2810.76	1710.74
TCGA-A2-A04W-01A-31R-A115-07	12.9677	4288.53	1649.06
TCGA-A2-A04X-01A-21R-A034-07	239.344	20867.3	4620.35
TCGA-A2-A04Y-01A-21R-A034-07	71.4721	7697.89	2566.74
TCGA-A2-A0CK-01A-11R-A22K-07	6.8687	2292.93	1602.83
TCGA-A2-A0CL-01A-11R-A115-07	347.294	27462.9	5933.65
TCGA-A2-A0CM-01A-31R-A034-07	229.067	12501.2	3007.27
TCGA-A2-A0CO-01A-13R-A22K-07	84.8042	6798.12	2595.09
TCGA-A2-A0CP-01A-11R-A034-07	2.0107	2676.94	1523.46
TCGA-A2-A0CQ-01A-21R-A034-07	9.7901	2462.53	1632.87
TCGA-A2-A0CR-01A-11R-A22K-07	29.4282	7220.15	2795.68
TCGA-A2-A0CS-01A-11R-A115-07	4.1532	4592.52	2129.67
TCGA-A2-A0CT-01A-31R-A056-07	16.4674	3235.37	1093.65
TCGA-A2-A0CU-01A-12R-A034-07	7.2547	1408.17	1787.32
TCGA-A2-A0CV-01A-31R-A115-07	4.2979	3390.48	1730.91
TCGA-A2-A0CW-01A-21R-A115-07	104.325	14102	3586.72
TCGA-A2-A0CX-01A-21R-A00Z-07	27.0407	9259.21	2968.82
TCGA-A2-A0CY-01A-12R-A034-07	6.992	1594.23	738.49
TCGA-A2-A0CZ-01A-11R-A034-07	8.0952	4820.95	2333.81
TCGA-A2-A0D0-01A-11R-A00Z-07	36.2438	12246.3	1943.99
TCGA-A2-A0D1-01A-11R-A034-07	14.126	3435.9	994.938
TCGA-A2-A0D2-01A-21R-A034-07	56.6845	3258.92	1433.01
TCGA-A2-A0D3-01A-11R-A115-07	0.7738	5682.41	1821.7
TCGA-A2-A0D4-01A-11R-A00Z-07	17.8386	3651.05	1595.62
TCGA-A2-A0EM-01A-11R-A034-07	8.1676	3548.3	1490.77
TCGA-A2-A0EN-01A-13R-A084-07	28.0706	9353.47	2108.27
TCGA-A2-A0EO-01A-11R-A034-07	3.5868	3706.6	2028.69
TCGA-A2-A0EP-01A-52R-A22U-07	65.4486	5397.35	2619.27
TCGA-A2-A0EQ-01A-11R-A034-07	99.4819	14640.4	2208.08
TCGA-A2-A0ER-01A-21R-A034-07	22.6018	5785.45	1129.18
TCGA-A2-A0ES-01A-11R-A115-07	17.0893	4909.07	2306.31
TCGA-A2-A0ET-01A-31R-A034-07	11.3759	6925.24	2078.01
TCGA-A2-A0EU-01A-22R-A056-07	27.8132	4570.91	1061.67
TCGA-A2-A0EV-01A-11R-A034-07	16.8421	7700.35	2648.07
TCGA-A2-A0EW-01A-21R-A115-07	4.2827	4389.3	1777.19
TCGA-A2-A0EX-01A-21R-A034-07	0.4378	3068.3	1545.97
TCGA-A2-A0EY-01A-11R-A034-07	15.3677	4919.14	1423.34
TCGA-A2-A0ST-01A-12R-A084-07	99.2407	26164.5	4215.59
TCGA-A2-A0SU-01A-11R-A084-07	2.1524	3561.77	1126.99
TCGA-A2-A0SV-01A-11R-A084-07	150.5	10725.5	3272.19
TCGA-A2-A0SW-01A-11R-A084-07	22.8138	12675.3	3872.64
TCGA-A2-A0SX-01A-12R-A084-07	58.4457	20150	4624.6
TCGA-A2-A0SY-01A-31R-A084-07	9.0592	5850.52	1816.38
TCGA-A2-A0T0-01A-22R-A084-07	2.3066	3802.68	1111.71
TCGA-A2-A0T1-01A-21R-A084-07	29.9629	15589.7	2855.47
TCGA-A2-A0T2-01A-11R-A084-07	50.379	2181.45	1667.86
TCGA-A2-A0T3-01A-21R-A115-07	6.488	3998.75	1546.37
TCGA-A2-A0T4-01A-31R-A084-07	36.6032	9334.31	2140.07
TCGA-A2-A0T5-01A-21R-A084-07	3.2315	2216.47	1544.27
TCGA-A2-A0T6-01A-11R-A084-07	5.1391	6332.22	2440.15
TCGA-A2-A0T7-01A-21R-A084-07	5.3846	4699.94	2454.25
TCGA-A2-A0YC-01A-11R-A109-07	13.3827	13537.6	2806.95
TCGA-A2-A0YD-01A-11R-A109-07	14.816	10256.5	2790.56
TCGA-A2-A0YE-01A-11R-A109-07	18.3777	12483.8	2744.61
TCGA-A2-A0YF-01A-21R-A109-07	3.2306	4615.57	1729.81
TCGA-A2-A0YG-01A-21R-A109-07	15.0943	6362.26	1795.9
TCGA-A2-A0YH-01A-11R-A109-07	687.184	20935.5	3086.47
TCGA-A2-A0YI-01A-31R-A10J-07	7.4538	7768.04	2127.31
TCGA-A2-A0YJ-01A-11R-A109-07	9.0114	1929.21	1657.45
TCGA-A2-A0YK-01A-22R-A109-07	25.6462	9836.21	2561.37
TCGA-A2-A0YL-01A-21R-A109-07	6.7078	7162.65	2817.65
TCGA-A2-A0YM-01A-11R-A109-07	159.17	11785.2	2659.91
TCGA-A2-A0YT-01A-11R-A109-07	37.0764	6853.48	3272.87
TCGA-A2-A1FV-01A-11R-A13Q-07	4.9943	3587.92	1151.03
TCGA-A2-A1FW-01A-11R-A13Q-07	11.9249	7281.66	2504.27
TCGA-A2-A1FX-01A-11R-A13Q-07	22.7473	5983.62	1886.67
TCGA-A2-A1FZ-01A-51R-A14D-07	7.4472	4289.62	2305.75
TCGA-A2-A1G0-01A-11R-A13Q-07	5.9172	4080.54	2047.67
TCGA-A2-A1G1-01A-21R-A13Q-07	8.9506	14791	3467.53
TCGA-A2-A1G4-01A-11R-A13Q-07	8.2631	3037.2	1772.11
TCGA-A2-A1G6-01A-11R-A13Q-07	5.0033	2720.81	2649.77
TCGA-A2-A259-01A-11R-A16F-07	97.9812	5860.21	1277.18
TCGA-A2-A25A-01A-12R-A16F-07	13.3605	4776.49	2350.32
TCGA-A2-A25B-01A-11R-A169-07	33.7655	8923.04	2638.87
TCGA-A2-A25C-01A-11R-A169-07	23.3789	17506.4	3705.78
TCGA-A2-A25D-01A-12R-A16F-07	331.302	13346.5	2712.87
TCGA-A2-A25E-01A-11R-A169-07	10.3082	6701.57	1956.6
TCGA-A2-A25F-01A-11R-A169-07	113.003	29498.3	3498.58
TCGA-A2-A3KC-01A-11R-A213-07	4.1825	3670.16	2882.3
TCGA-A2-A3KD-01A-12R-A213-07	6.226	3091.66	1628.84
TCGA-A2-A3XS-01A-11R-A22U-07	33.8148	2744.91	2126.72
TCGA-A2-A3XT-01A-11R-A22U-07	212.446	5581.51	1513.64
TCGA-A2-A3XU-01A-12R-A22U-07	9.3635	1158.93	870.091
TCGA-A2-A3XV-01A-21R-A239-07	6.2237	1558.71	2176.77
TCGA-A2-A3XW-01A-11R-A239-07	64.1389	5101.35	2835.22
TCGA-A2-A3XX-01A-21R-A239-07	58.9495	3497.22	1878.85
TCGA-A2-A3XY-01A-11R-A239-07	184.29	10815	3353.03
TCGA-A2-A3XZ-01A-42R-A239-07	15.8511	6201.93	2276.36
TCGA-A2-A3Y0-01A-11R-A239-07	933.838	10914.5	3533.41
TCGA-A2-A4RW-01A-21R-A266-07	16.9492	4296	3409.81
TCGA-A2-A4RX-01A-11R-A266-07	25.2048	4339	1591.05
TCGA-A2-A4RY-01A-31R-A266-07	2.9528	2804.13	2754.92
TCGA-A2-A4S0-01A-21R-A266-07	1.0434	2839.18	1653.32
TCGA-A2-A4S1-01A-21R-A266-07	11.2822	3753.94	2797.58
TCGA-A2-A4S2-01A-12R-A266-07	213.714	22481.8	5702.33
TCGA-A2-A4S3-01A-21R-A266-07	18.2894	13686.9	3129.64
TCGA-A7-A0CD-01A-11R-A00Z-07	7.6643	5922.63	1314.72
TCGA-A7-A0CE-01A-11R-A00Z-07	23.0528	6250.7	1812.7
TCGA-A7-A0CE-11A-21R-A089-07	9.5238	3678.73	2180.32
TCGA-A7-A0CG-01A-12R-A056-07	3.5322	7046.7	2460.75
TCGA-A7-A0CH-01A-21R-A00Z-07	5.2335	4417.55	2216.41
TCGA-A7-A0CH-11A-32R-A089-07	11.6596	3161.64	1856.14
TCGA-A7-A0CJ-01A-21R-A00Z-07	135.862	8573.26	1801.3
TCGA-A7-A0D9-01A-31R-A056-07	13.5858	2945.24	1433.92
TCGA-A7-A0D9-11A-53R-A089-07	34.1141	4466.9	2161.41
TCGA-A7-A0DA-01A-31R-A115-07	4.0161	5418.34	1894.58
TCGA-A7-A0DB-01A-11R-A00Z-07	7.4452	2713.29	1641.54
TCGA-A7-A0DB-11A-33R-A089-07	14.433	3289.69	2427.84
TCGA-A7-A13D-01A-13R-A12P-07	75.9541	6050.98	1519.24
TCGA-A7-A13E-01A-11R-A12P-07	9.5185	4027.33	1923.35
TCGA-A7-A13E-11A-61R-A12P-07	8.4211	4286.67	2066.25
TCGA-A7-A13F-01A-11R-A12P-07	6.5863	2126.51	1690.36
TCGA-A7-A13F-11A-42R-A12P-07	1.3875	2323.75	1833.41
TCGA-A7-A13G-01A-11R-A13Q-07	6.9954	3002.09	1661.94
TCGA-A7-A13G-11A-51R-A13Q-07	15.4534	4943.47	3006.91
TCGA-A7-A13H-01A-11R-A22K-07	57.2598	6269.78	2497.92
TCGA-A7-A26E-01A-11R-A169-07	4.5129	5048.05	2224.58
TCGA-A7-A26F-01A-21R-A169-07	188.67	13422.1	3630.77
TCGA-A7-A26G-01A-21R-A169-07	4.9283	9002.65	2461.96
TCGA-A7-A26H-01A-11R-A169-07	23.2376	9729.5	2604.18
TCGA-A7-A26I-01A-11R-A169-07	33.704	9467.22	2396.96
TCGA-A7-A26J-01A-11R-A169-07	26.1769	13436.6	3751.74
TCGA-A7-A2KD-01A-31R-A21T-07	32.2947	9058.52	2198.97
TCGA-A7-A3IY-01A-21R-A21T-07	25.1496	5182.21	1492.21
TCGA-A7-A3IZ-01A-11R-A213-07	10.3553	3286.63	1564.13
TCGA-A7-A3J0-01A-11R-A213-07	12.3935	5397.11	1329.2
TCGA-A7-A3J1-01A-11R-A213-07	32.4228	14612.8	3789.57
TCGA-A7-A3RF-01A-11R-A22K-07	7.8238	4163.28	1201.46
TCGA-A7-A425-01A-11R-A24H-07	16.864	1533.91	1836.02
TCGA-A7-A426-01A-22R-A24H-07	4.7144	2475.6	2587.08
TCGA-A7-A4SA-01A-11R-A266-07	31.4439	9473.45	2847.61
TCGA-A7-A4SB-01A-21R-A266-07	2.8685	2355.01	2219.05
TCGA-A7-A4SC-01A-12R-A266-07	4.6103	3775.26	2137.45
TCGA-A7-A4SD-01A-11R-A266-07	58.3632	19805.5	4476.62
TCGA-A7-A4SE-01A-11R-A266-07	38.7137	11837.6	4872.05
TCGA-A7-A4SF-01A-11R-A266-07	9.4781	3618.96	1549.39
TCGA-A7-A56D-01A-11R-A27Q-07	145.527	8831.78	3522.03
TCGA-A7-A5ZV-01A-11R-A28M-07	9.5057	3711.03	2965.78
TCGA-A7-A5ZW-01A-12R-A29R-07	7.5935	4212.62	1528.53
TCGA-A7-A5ZX-01A-12R-A29R-07	0.4092	2242.46	2343.94
TCGA-A7-A6VV-01A-22R-A33J-07	45.7063	4260.29	2168.24
TCGA-A7-A6VW-01A-21R-A33J-07	78.668	4846.51	1991.06
TCGA-A7-A6VX-01A-12R-A33J-07	31.8706	6867.91	2060.07
TCGA-A7-A6VY-01A-12R-A33J-07	42.1999	12852	3385.68
TCGA-A8-A06N-01A-11R-A00Z-07	9.7361	15612	2764.34
TCGA-A8-A06O-01A-11R-A00Z-07	18.3564	5106.48	1804.71
TCGA-A8-A06P-01A-11R-A00Z-07	5.2875	3453.07	1943.49
TCGA-A8-A06Q-01A-11R-A034-07	2.1328	3365.67	1622.76
TCGA-A8-A06R-01A-11R-A00Z-07	16.9874	11089.9	2220.29
TCGA-A8-A06T-01A-11R-A00Z-07	13.084	11384.4	3022.4
TCGA-A8-A06U-01A-11R-A00Z-07	28.3936	29178.5	4094.9
TCGA-A8-A06X-01A-21R-A00Z-07	42.5683	17028.8	2187.28
TCGA-A8-A06Y-01A-21R-A00Z-07	6.2118	5434.1	2027.12
TCGA-A8-A06Z-01A-11R-A00Z-07	4.8129	2580.2	1559.12
TCGA-A8-A075-01A-11R-A084-07	10.9824	11797.1	2480.46
TCGA-A8-A076-01A-21R-A00Z-07	24.8505	10377.7	3911.78
TCGA-A8-A079-01A-21R-A00Z-07	17.1758	4160.27	1578.65
TCGA-A8-A07B-01A-11R-A00Z-07	13.3897	4988.17	1415.89
TCGA-A8-A07C-01A-11R-A034-07	5.5851	5236.44	1281.65
TCGA-A8-A07E-01A-11R-A034-07	13.7536	5599.43	2120.92
TCGA-A8-A07F-01A-11R-A00Z-07	9.8537	5925.76	2453.35
TCGA-A8-A07G-01A-11R-A034-07	14.6566	5393.2	2677.88
TCGA-A8-A07I-01A-11R-A00Z-07	40.1279	21227.2	3850.07
TCGA-A8-A07J-01A-11R-A00Z-07	13.341	7017.37	2610.7
TCGA-A8-A07L-01A-11R-A00Z-07	13.965	3656.27	1347.5
TCGA-A8-A07O-01A-11R-A00Z-07	81.3636	4144.44	983.852
TCGA-A8-A07P-01A-11R-A00Z-07	24.5335	6277.47	1459.23
TCGA-A8-A07R-01A-21R-A034-07	74.7299	31450.5	2930.37
TCGA-A8-A07S-01A-11R-A034-07	22.7596	5297.97	2138.4
TCGA-A8-A07U-01A-11R-A034-07	289.146	30410.7	4888.29
TCGA-A8-A07W-01A-11R-A00Z-07	24.2155	4399.46	2325.26
TCGA-A8-A07Z-01A-11R-A00Z-07	17.6872	9567.81	2693.86
TCGA-A8-A081-01A-11R-A00Z-07	80.6242	18919.1	3571.13
TCGA-A8-A082-01A-11R-A00Z-07	14	3354.4	1462.4
TCGA-A8-A083-01A-21R-A00Z-07	3.3766	13763.6	2250.39
TCGA-A8-A084-01A-21R-A00Z-07	70.3858	25318.8	5109.16
TCGA-A8-A085-01A-11R-A00Z-07	4.9087	2111.72	1243.14
TCGA-A8-A086-01A-11R-A00Z-07	18.1264	5350.42	1607
TCGA-A8-A08A-01A-11R-A32Y-07	10.5143	4372.16	1674.84
TCGA-A8-A08B-01A-11R-A00Z-07	74.2049	20794.2	2524.74
TCGA-A8-A08C-01A-11R-A00Z-07	1.6932	4327.46	1644.43
TCGA-A8-A08F-01A-11R-A00Z-07	82.0317	18073.7	3039.85
TCGA-A8-A08G-01A-11R-A00Z-07	62.0965	10848.3	3048.24
TCGA-A8-A08H-01A-21R-A00Z-07	39.6481	5713.33	2546.39
TCGA-A8-A08I-01A-11R-A00Z-07	130.369	41467.2	5280.74
TCGA-A8-A08J-01A-11R-A00Z-07	39.5875	15561.9	2961.74
TCGA-A8-A08L-01A-11R-A00Z-07	65.1808	7070.75	1635.79
TCGA-A8-A08O-01A-21R-A056-07	4.6361	2752.47	2148.5
TCGA-A8-A08P-01A-11R-A00Z-07	224.684	18729.8	3137.11
TCGA-A8-A08R-01A-11R-A034-07	182.68	14414.3	3411.57
TCGA-A8-A08S-01A-11R-A034-07	40.3226	17392.3	3513.55
TCGA-A8-A08T-01A-21R-A00Z-07	4.5025	2024.96	1258.24
TCGA-A8-A08X-01A-21R-A00Z-07	33.6314	5455.49	2790.8
TCGA-A8-A08Z-01A-21R-A00Z-07	8.4856	4095.3	2040.47
TCGA-A8-A090-01A-11R-A00Z-07	54.5985	10815.4	2490.07
TCGA-A8-A091-01A-11R-A00Z-07	5.0502	2637.7	1941.25
TCGA-A8-A092-01A-11R-A00Z-07	17.6552	8619.58	2535
TCGA-A8-A093-01A-11R-A00Z-07	0	2394.31	1872.71
TCGA-A8-A094-01A-11R-A00Z-07	41.8488	9981.26	2895.69
TCGA-A8-A095-01A-11R-A00Z-07	8.9074	3328.27	1830.47
TCGA-A8-A096-01A-11R-A00Z-07	15.047	20625.5	2631.14
TCGA-A8-A097-01A-11R-A034-07	16.5733	5189.08	2290.92
TCGA-A8-A099-01A-11R-A00Z-07	5.5896	5275.75	1554.96
TCGA-A8-A09A-01A-11R-A00Z-07	4.9841	5812.87	1860.9
TCGA-A8-A09B-01A-11R-A00Z-07	6.0918	2775.27	1985.32
TCGA-A8-A09C-01A-11R-A00Z-07	1.9524	2685.11	2694.03
TCGA-A8-A09D-01A-11R-A00Z-07	18.0433	9247.79	1969.53
TCGA-A8-A09E-01A-11R-A00Z-07	16.8457	17417.7	1732.23
TCGA-A8-A09G-01A-21R-A00Z-07	42.8528	11886.1	3887.36
TCGA-A8-A09I-01A-22R-A034-07	197.837	23948.9	5478.17
TCGA-A8-A09K-01A-11R-A00Z-07	15.6069	7214.59	2022.14
TCGA-A8-A09M-01A-11R-A00Z-07	53.3476	19651.8	2569.57
TCGA-A8-A09N-01A-11R-A00Z-07	11.7827	5806.24	3141.61
TCGA-A8-A09Q-01A-11R-A00Z-07	24.2427	5884.53	1726.2
TCGA-A8-A09R-01A-11R-A00Z-07	18.4239	21672.8	2891.4
TCGA-A8-A09T-01A-11R-A00Z-07	0	2713.05	1241.35
TCGA-A8-A09V-01A-11R-A034-07	4.116	2957.38	2285.4
TCGA-A8-A09W-01A-11R-A00Z-07	11.7413	6189.33	1441.66
TCGA-A8-A09X-01A-11R-A00Z-07	32.7435	7836.49	2560.28
TCGA-A8-A09Z-01A-11R-A00Z-07	22.4054	17036.4	3264.81
TCGA-A8-A0A1-01A-11R-A00Z-07	58.7349	13129	2818.27
TCGA-A8-A0A2-01A-11R-A034-07	3.5398	3635.4	1946.9
TCGA-A8-A0A4-01A-11R-A00Z-07	9.1402	5093.68	2012.14
TCGA-A8-A0A6-01A-12R-A056-07	20.2155	12576.1	2028.46
TCGA-A8-A0A7-01A-11R-A00Z-07	56.9925	24586.6	3239.1
TCGA-A8-A0A9-01A-11R-A00Z-07	23.4329	7811.07	3237.84
TCGA-A8-A0AB-01A-11R-A034-07	5.1528	1382.42	1610.81
TCGA-A8-A0AD-01A-11R-A056-07	18.4619	4017.43	1292.81
TCGA-AC-A23C-01A-12R-A169-07	41.8108	9881.19	2630.77
TCGA-AC-A23E-01A-11R-A157-07	6.4873	4536.23	2279.12
TCGA-AC-A23G-01A-11R-A213-07	2.3401	3078.49	1836.48
TCGA-AC-A23H-01A-11R-A157-07	201.238	7284.09	1965.63
TCGA-AC-A23H-11A-12R-A157-07	3.936	3136.6	1693.17
TCGA-AC-A2B8-01A-11R-A17B-07	24.4394	8080.62	2538.67
TCGA-AC-A2BK-01A-11R-A21T-07	3.0221	2884.55	2330.03
TCGA-AC-A2BM-01A-11R-A21T-07	40.3657	13666.7	2115.58
TCGA-AC-A2FB-01A-11R-A17B-07	56.8831	15327	3053.73
TCGA-AC-A2FB-11A-13R-A17B-07	21.9077	3613	1876.86
TCGA-AC-A2FE-01A-11R-A19W-07	32.1807	11171.3	2253.27
TCGA-AC-A2FF-01A-11R-A17B-07	11.9163	5187.12	2185.83
TCGA-AC-A2FF-11A-13R-A17B-07	10.3396	4228.34	2226.65
TCGA-AC-A2FG-01A-11R-A17B-07	1.9176	2369.78	1618.55
TCGA-AC-A2FK-01A-12R-A180-07	5.4558	3452.2	2269.45
TCGA-AC-A2FM-01A-11R-A19W-07	3.6752	2386.57	1940.19
TCGA-AC-A2FM-11B-32R-A19W-07	17.9445	1482.06	1536.7
TCGA-AC-A2FO-01A-11R-A180-07	5.6982	9622.19	3079.13
TCGA-AC-A2QH-01A-11R-A18M-07	8.244	1942.29	2483.92
TCGA-AC-A2QI-01A-12R-A19W-07	26.0524	4583.64	2281.49
TCGA-AC-A2QJ-01A-12R-A19W-07	26.0951	1448.62	1589.55
TCGA-AC-A3BB-01A-21R-A19W-07	10.8587	5792.78	2342.23
TCGA-AC-A3EH-01A-22R-A22K-07	6.9316	2920.53	1961.99
TCGA-AC-A3HN-01A-11R-A213-07	19.7513	5356.02	2236.63
TCGA-AC-A3OD-01A-11R-A21T-07	37.2074	12854.4	3129.63
TCGA-AC-A3QP-01A-11R-A22U-07	7.2602	2067.63	1330.53
TCGA-AC-A3QQ-01A-11R-A22K-07	33.9152	1960.1	1358.1
TCGA-AC-A3TM-01A-11R-A22K-07	9.6293	1898.61	1595.8
TCGA-AC-A3TN-01A-11R-A22K-07	1.0311	1602.17	1502.44
TCGA-AC-A3W5-01A-11R-A22K-07	24.9239	6333.61	3003.7
TCGA-AC-A3W6-01A-12R-A22K-07	48.9745	5308.92	3026.37
TCGA-AC-A3W7-01A-11R-A22K-07	25.475	2664.67	2637.1
TCGA-AC-A3YI-01A-21R-A239-07	123.831	2866.01	1552.11
TCGA-AC-A3YJ-01A-11R-A22U-07	2.8808	2117.87	1158.56
TCGA-AC-A4ZE-01A-11R-A41B-07	9.6881	2286.34	1971.25
TCGA-AC-A5EH-01A-11R-A28M-07	19.3814	5335.26	1459.79
TCGA-AC-A5XS-01A-11R-A29R-07	59.2993	9453.51	2909.92
TCGA-AC-A5XU-01A-11R-A28M-07	6.9246	3140.75	1395.02
TCGA-AC-A62V-01A-11R-A31O-07	44.9797	997.608	1010.09
TCGA-AC-A62X-01A-11R-A29R-07	71.1981	11192.3	3479.13
TCGA-AC-A62Y-01A-11R-A29R-07	34.6106	7120.73	1908.53
TCGA-AC-A6IV-01A-12R-A33J-07	27.1852	5462.08	3226.81
TCGA-AC-A6IW-01A-12R-A33J-07	176.896	15668.6	4141.81
TCGA-AC-A6IX-01A-12R-A32P-07	10.2087	6642.24	3063.35
TCGA-AC-A6IX-06A-11R-A32P-07	22.9506	5031.63	2217.03
TCGA-AC-A6NO-01A-12R-A33J-07	1.5817	2274.81	1714.12
TCGA-AC-A7VB-01A-11R-A352-07	23.9977	9676.03	1258.12
TCGA-AC-A7VC-01A-11R-A352-07	7.7923	939.697	1363.03
TCGA-AC-A8OP-01A-11R-A36F-07	7.2474	4255.77	2333.66
TCGA-AC-A8OQ-01A-11R-A41B-07	326.806	7462.37	5847.34
TCGA-AC-A8OR-01A-21R-A41B-07	4.9407	2491.6	1326.09
TCGA-AC-A8OS-01A-12R-A41B-07	13.1694	6057.51	3339.77
TCGA-AN-A03X-01A-21R-A00Z-07	9.5679	5666.72	2015.63
TCGA-AN-A03Y-01A-21R-A00Z-07	30.7253	3662.02	2030.73
TCGA-AN-A041-01A-11R-A034-07	7.9681	4718.46	2387.12
TCGA-AN-A046-01A-21R-A034-07	53.7675	21841	3166.22
TCGA-AN-A049-01A-21R-A00Z-07	23.5143	19241.1	3074.82
TCGA-AN-A04A-01A-21R-A034-07	10.8543	4850.14	2297.27
TCGA-AN-A04C-01A-21R-A034-07	11.3495	2757.58	1654.9
TCGA-AN-A04D-01A-21R-A034-07	14.8661	1728.19	982.148
TCGA-AN-A0AJ-01A-11R-A00Z-07	142.953	12954.6	2309.38
TCGA-AN-A0AK-01A-21R-A00Z-07	28.1402	5125.94	1418.14
TCGA-AN-A0AL-01A-11R-A00Z-07	53.9452	13853.9	1890.9
TCGA-AN-A0AM-01A-11R-A034-07	27.8942	19813.3	3887.41
TCGA-AN-A0AR-01A-11R-A00Z-07	35.6289	2272.11	710.847
TCGA-AN-A0AS-01A-11R-A00Z-07	6.7583	3582.34	2369
TCGA-AN-A0AT-01A-11R-A034-07	35.3243	8456.62	1119.63
TCGA-AN-A0FD-01A-11R-A034-07	17.4036	13354.7	2673.57
TCGA-AN-A0FF-01A-11R-A034-07	19.8767	10101	3331.92
TCGA-AN-A0FJ-01A-11R-A00Z-07	2.8631	3126.65	1088.84
TCGA-AN-A0FK-01A-11R-A034-07	8.5605	2913.56	1648.09
TCGA-AN-A0FL-01A-11R-A034-07	25.7946	8938.28	2434.36
TCGA-AN-A0FN-01A-11R-A034-07	8.4288	6732.91	2696.53
TCGA-AN-A0FS-01A-11R-A034-07	157.766	3422.49	2142.38
TCGA-AN-A0FT-01A-11R-A034-07	13.2769	2781.58	1545.65
TCGA-AN-A0FV-01A-11R-A00Z-07	6.771	4770.81	1841.19
TCGA-AN-A0FW-01A-11R-A034-07	12.826	2817.53	1507.49
TCGA-AN-A0FX-01A-11R-A034-07	1.3971	3474.32	1549.6
TCGA-AN-A0FY-01A-11R-A034-07	6.8036	2993.6	2022.86
TCGA-AN-A0FZ-01A-11R-A034-07	3.7086	2973.71	2122.78
TCGA-AN-A0G0-01A-11R-A034-07	8.0252	5034.37	1476.08
TCGA-AN-A0XL-01A-11R-A10J-07	5.4606	2112.74	2071.57
TCGA-AN-A0XN-01A-21R-A109-07	5.4795	8017.43	2777.09
TCGA-AN-A0XO-01A-11R-A109-07	3.4113	2817.71	1782.96
TCGA-AN-A0XP-01A-11R-A109-07	27.3312	15408.7	3904.18
TCGA-AN-A0XR-01A-11R-A109-07	21.0831	15265	2598.59
TCGA-AN-A0XS-01A-22R-A109-07	7.1925	6997.99	2242.76
TCGA-AN-A0XT-01A-11R-A109-07	5.1769	2384.81	1374.89
TCGA-AN-A0XU-01A-11R-A109-07	30.7202	21525.5	2610.61
TCGA-AN-A0XV-01A-11R-A109-07	4.5328	6561.02	2101.81
TCGA-AN-A0XW-01A-11R-A109-07	40.07	18347.8	3995.33
TCGA-AO-A03L-01A-41R-A056-07	29.103	9402.26	2488.31
TCGA-AO-A03M-01B-11R-A10J-07	63.7365	38492.3	3673.39
TCGA-AO-A03N-01B-11R-A10J-07	27.0406	2422.13	1192.79
TCGA-AO-A03O-01A-11R-A00Z-07	235.371	30441.5	6907.42
TCGA-AO-A03P-01A-11R-A00Z-07	13.3567	6451.62	1690.63
TCGA-AO-A03R-01A-21R-A034-07	44.0661	3652.14	1078.28
TCGA-AO-A03T-01A-21R-A034-07	29.0063	6447.1	1737.5
TCGA-AO-A03U-01B-21R-A10J-07	4.5774	3938.36	3031.74
TCGA-AO-A03V-01A-11R-A115-07	10.9804	5172.94	2091.37
TCGA-AO-A0J2-01A-11R-A034-07	21.6555	15058.6	3425.84
TCGA-AO-A0J3-01A-11R-A034-07	6.2116	4049.94	986.645
TCGA-AO-A0J4-01A-11R-A034-07	136.481	14848.8	2617.55
TCGA-AO-A0J5-01A-11R-A034-07	14.1856	2917.3	2162.32
TCGA-AO-A0J6-01A-11R-A034-07	84.2484	13758.9	3347.67
TCGA-AO-A0J7-01A-11R-A034-07	13.1078	2291.08	1085.21
TCGA-AO-A0J8-01A-21R-A034-07	76.1571	9627.61	2508.67
TCGA-AO-A0J9-01A-11R-A034-07	7.8592	3519.74	2228.73
TCGA-AO-A0JA-01A-11R-A056-07	7.9576	8736.45	2684.55
TCGA-AO-A0JB-01A-11R-A32Y-07	18.7415	1804.38	1513
TCGA-AO-A0JC-01A-11R-A056-07	16.6375	12962.3	3360.77
TCGA-AO-A0JD-01A-11R-A056-07	30.1006	10577.4	1382
TCGA-AO-A0JE-01A-11R-A056-07	181.744	16602.4	4460.45
TCGA-AO-A0JF-01A-11R-A056-07	10.761	4767.87	1695.23
TCGA-AO-A0JG-01A-31R-A084-07	6.7319	8041.31	2437.88
TCGA-AO-A0JI-01A-21R-A056-07	9.3449	3482.01	1302.16
TCGA-AO-A0JJ-01A-11R-A056-07	5.8516	7190.85	1942.74
TCGA-AO-A0JL-01A-11R-A056-07	14.9408	1207.98	874.805
TCGA-AO-A0JM-01A-21R-A056-07	3.268	9227.12	2257.63
TCGA-AO-A124-01A-11R-A10J-07	119.104	3622.93	1542.05
TCGA-AO-A125-01A-11R-A10J-07	6.0362	2104.15	1794.96
TCGA-AO-A126-01A-11R-A10J-07	14.3991	2804.82	2035.92
TCGA-AO-A128-01A-11R-A10J-07	241.248	34810.9	5654.82
TCGA-AO-A129-01A-21R-A10J-07	64.3784	6208.11	1941.7
TCGA-AO-A12A-01A-21R-A115-07	6.8236	4676.22	2414.88
TCGA-AO-A12B-01A-11R-A10J-07	13.5321	7302.25	1751.56
TCGA-AO-A12C-01A-11R-A10J-07	2.955	3575.54	2376.24
TCGA-AO-A12D-01A-11R-A115-07	42.2924	19691	4407.06
TCGA-AO-A12E-01A-11R-A10J-07	25.1366	11298.1	2674.59
TCGA-AO-A12F-01A-11R-A115-07	4.7639	1504.38	947.001
TCGA-AO-A12G-01A-11R-A10J-07	8	3993.2	1942.8
TCGA-AO-A12H-01A-11R-A115-07	3.619	4208.59	1325.22
TCGA-AO-A1KO-01A-31R-A13Q-07	1.3382	2497.16	1887.25
TCGA-AO-A1KP-01A-11R-A13Q-07	3.9788	2582.27	1584.91
TCGA-AO-A1KQ-01A-11R-A13Q-07	89.767	8199.54	2313.94
TCGA-AO-A1KR-01A-12R-A144-07	7.3779	4410.03	3730.43
TCGA-AO-A1KS-01A-11R-A13Q-07	12.4201	8052.88	1733.79
TCGA-AO-A1KT-01A-11R-A13Q-07	23.4516	3315.39	2296.75
TCGA-AQ-A04H-01B-11R-A10J-07	13.9348	3890.68	1772.85
TCGA-AQ-A04J-01A-02R-A034-07	12.6944	6223.1	2167.57
TCGA-AQ-A04L-01B-21R-A10J-07	6.3752	3388.53	1986.15
TCGA-AQ-A0Y5-01A-11R-A14M-07	1.7651	4594.48	1884.03
TCGA-AQ-A1H2-01A-11R-A13Q-07	31.1089	17706.5	2983.44
TCGA-AQ-A1H3-01A-31R-A13Q-07	5.048	6033.16	2248.03
TCGA-AQ-A54N-01A-11R-A266-07	2.7343	2945.55	2990.67
TCGA-AQ-A54O-01A-11R-A266-07	29.3955	1854.13	1679.98
TCGA-AQ-A7U7-01A-22R-A352-07	89.013	19090.9	5201.01
TCGA-AR-A0TP-01A-11R-A084-07	9.6452	1612.24	1403.33
TCGA-AR-A0TQ-01A-11R-A084-07	40.7362	16881.2	2689.93
TCGA-AR-A0TR-01A-11R-A084-07	1.3733	2843.23	2318.91
TCGA-AR-A0TS-01A-11R-A115-07	62.8684	5392.93	2322.2
TCGA-AR-A0TT-01A-31R-A084-07	48.124	19073.4	3134.58
TCGA-AR-A0TU-01A-31R-A109-07	17.4926	11687.3	1710.44
TCGA-AR-A0TV-01A-21R-A084-07	59.8417	16964.2	2101.11
TCGA-AR-A0TW-01A-11R-A084-07	19.0492	16386.6	2736.51
TCGA-AR-A0TX-01A-11R-A084-07	27.2961	17626.4	3345.18
TCGA-AR-A0TY-01A-12R-A115-07	15.5821	2909.71	1744.6
TCGA-AR-A0TZ-01A-12R-A084-07	5.0251	4531.95	1518.07
TCGA-AR-A0U0-01A-11R-A109-07	382.779	35609.8	3854.79
TCGA-AR-A0U2-01A-11R-A109-07	28.7061	12000.3	2069.31
TCGA-AR-A0U3-01A-11R-A109-07	13.1204	4762.12	1757.56
TCGA-AR-A0U4-01A-11R-A109-07	96.8705	6830.99	1054.28
TCGA-AR-A1AH-01A-11R-A12D-07	4.6953	5543.11	1239.89
TCGA-AR-A1AI-01A-11R-A12P-07	24.8979	14781.5	2217.49
TCGA-AR-A1AJ-01A-21R-A12P-07	427.376	26544.1	4249.78
TCGA-AR-A1AK-01A-21R-A12P-07	67.4021	17713.3	3030.45
TCGA-AR-A1AL-01A-21R-A12P-07	2.0844	3344.03	1817.25
TCGA-AR-A1AM-01A-41R-A22K-07	4.5946	4284.99	2168.65
TCGA-AR-A1AN-01A-11R-A12P-07	3.1164	2629.87	2112.2
TCGA-AR-A1AO-01A-11R-A12P-07	354.168	9987.68	2571.17
TCGA-AR-A1AP-01A-11R-A12P-07	15.7445	11989.2	2626.18
TCGA-AR-A1AQ-01A-11R-A12P-07	74.8967	20645.1	2900.83
TCGA-AR-A1AR-01A-31R-A137-07	84.5279	8937.96	2395.45
TCGA-AR-A1AS-01A-11R-A12P-07	2.9356	1803.24	1394.42
TCGA-AR-A1AT-01A-11R-A12P-07	41.4723	15775	3117.68
TCGA-AR-A1AU-01A-11R-A12P-07	4.1407	4283.42	2320.7
TCGA-AR-A1AV-01A-21R-A12P-07	1.5991	3501.04	2301.54
TCGA-AR-A1AW-01A-21R-A12P-07	133.182	39241.8	5122.59
TCGA-AR-A1AX-01A-11R-A12P-07	39.1834	19077.1	3506.24
TCGA-AR-A1AY-01A-21R-A12P-07	33.8863	3038.85	2064.48
TCGA-AR-A24H-01A-11R-A169-07	17.0322	22297.2	2051.8
TCGA-AR-A24K-01A-11R-A169-07	2.0576	2876.84	1414.76
TCGA-AR-A24L-01A-11R-A169-07	7.8428	7726.56	2406.11
TCGA-AR-A24M-01A-11R-A169-07	8.5897	3909.02	2543.44
TCGA-AR-A24N-01A-11R-A169-07	5.5604	16184.1	2070.53
TCGA-AR-A24O-01A-11R-A169-07	10.8622	7433.47	2811.95
TCGA-AR-A24P-01A-11R-A169-07	7.6551	5094.17	1938.67
TCGA-AR-A24Q-01A-12R-A169-07	10.1397	10168.6	1453.57
TCGA-AR-A24R-01A-11R-A169-07	41.2794	18507.4	3328.59
TCGA-AR-A24S-01A-11R-A169-07	59.5033	15437.4	3224.31
TCGA-AR-A24T-01A-11R-A169-07	9.2954	6472.34	2864.97
TCGA-AR-A24U-01A-11R-A169-07	68.5913	11579.5	2156.62
TCGA-AR-A24V-01A-21R-A169-07	73.3973	18182.1	2847.88
TCGA-AR-A24W-01A-11R-A169-07	5.1414	2773.78	1404.33
TCGA-AR-A24X-01A-11R-A169-07	3.9294	3921.06	1724.03
TCGA-AR-A24Z-01A-11R-A169-07	103.468	17731.5	4773.72
TCGA-AR-A250-01A-31R-A169-07	30.6291	13985.1	3438.74
TCGA-AR-A251-01A-12R-A169-07	59.5204	5975.88	1637.15
TCGA-AR-A252-01A-11R-A169-07	42.3704	19226.7	2378.07
TCGA-AR-A254-01A-21R-A169-07	17.1474	13653.1	2882.51
TCGA-AR-A255-01A-11R-A169-07	36.5891	19791.7	3463.38
TCGA-AR-A256-01A-11R-A169-07	29.8839	18086	1334.71
TCGA-AR-A2LE-01A-11R-A180-07	21.9561	3256.99	1610.28
TCGA-AR-A2LH-01A-31R-A18M-07	76.7613	7937.96	2787.59
TCGA-AR-A2LJ-01A-12R-A19W-07	14.0023	3704.68	1642.09
TCGA-AR-A2LK-01A-11R-A180-07	4.8579	2346.65	1528.4
TCGA-AR-A2LL-01A-11R-A180-07	10.8303	3589.53	1721.66
TCGA-AR-A2LM-01A-11R-A180-07	5.0217	4051.74	2137.72
TCGA-AR-A2LN-01A-21R-A18M-07	10.591	3694.62	2380.2
TCGA-AR-A2LO-01A-31R-A18M-07	4.5352	5469.44	1947.1
TCGA-AR-A2LQ-01A-22R-A18M-07	7.9283	2915.31	1942.29
TCGA-AR-A2LR-01A-12R-A18M-07	24.8196	4443.93	2434.38
TCGA-AR-A5QM-01A-11R-A27Q-07	22.259	5213.96	2811.32
TCGA-AR-A5QN-01A-12R-A28M-07	15.1469	10063.6	1936.99
TCGA-AR-A5QP-01A-11R-A28M-07	2.8067	2702.89	1306.74
TCGA-AR-A5QQ-01A-11R-A28M-07	414.307	11604.6	1908.1
TCGA-B6-A0I1-01A-11R-A21T-07	54.3356	3281.6	1401.23
TCGA-B6-A0I2-01A-11R-A034-07	66.2909	9743.4	2772.94
TCGA-B6-A0I5-01A-11R-A034-07	7.94	1539.84	1084.61
TCGA-B6-A0I6-01A-11R-A034-07	25.1455	2982.86	1211.73
TCGA-B6-A0I8-01A-11R-A034-07	4.3788	1687.7	1621.71
TCGA-B6-A0I9-01A-11R-A034-07	6.1695	11908.9	2499.04
TCGA-B6-A0IA-01A-11R-A034-07	21.4061	2875.86	893.487
TCGA-B6-A0IB-01A-11R-A034-07	12.1913	3045.57	1431.8
TCGA-B6-A0IC-01A-11R-A034-07	8.638	3372.81	1528.95
TCGA-B6-A0IE-01A-11R-A034-07	10.4307	1683.38	994.616
TCGA-B6-A0IG-01A-11R-A034-07	15.673	10618	1969.27
TCGA-B6-A0IH-01A-11R-A115-07	3.0953	4931.56	2575.08
TCGA-B6-A0IJ-01A-11R-A034-07	169.151	13120.6	1881.86
TCGA-B6-A0IK-01A-12R-A056-07	35.4566	5426.59	2020.81
TCGA-B6-A0IM-01A-11R-A034-07	8.5803	4933.98	1464.36
TCGA-B6-A0IN-01A-11R-A034-07	5.814	2883.89	1177.41
TCGA-B6-A0IO-01A-11R-A034-07	15.2019	5350.44	1683.69
TCGA-B6-A0IP-01A-11R-A034-07	2.521	3829.34	1801.37
TCGA-B6-A0IQ-01A-11R-A034-07	29.0946	4739.13	1763.38
TCGA-B6-A0RE-01A-11R-A056-07	36.0027	3555.9	1415.26
TCGA-B6-A0RG-01A-11R-A056-07	17.785	4188.61	1534.08
TCGA-B6-A0RH-01A-21R-A115-07	131.362	31585.6	3288.51
TCGA-B6-A0RI-01A-11R-A056-07	7.7717	3717.19	1955.5
TCGA-B6-A0RL-01A-11R-A084-07	12.5969	3845.54	1494.77
TCGA-B6-A0RM-01A-11R-A084-07	7.4654	3697.55	1204.91
TCGA-B6-A0RN-01A-12R-A084-07	0.4112	2572.7	1590.25
TCGA-B6-A0RO-01A-22R-A084-07	8.0867	5506.99	2033.35
TCGA-B6-A0RP-01A-21R-A084-07	8.653	4717.05	1884.34
TCGA-B6-A0RQ-01A-11R-A115-07	5.2877	2635.82	1960.61
TCGA-B6-A0RS-01A-11R-A084-07	100.379	7725.38	2197.92
TCGA-B6-A0RT-01A-21R-A084-07	144.333	17987.3	4797.33
TCGA-B6-A0RU-01A-11R-A084-07	6.5181	3523.75	952.346
TCGA-B6-A0RV-01A-11R-A084-07	8.5806	7088.71	2233.06
TCGA-B6-A0WS-01A-11R-A115-07	19.5272	10753	2490.58
TCGA-B6-A0WT-01A-11R-A109-07	7.7937	5842.76	2211.31
TCGA-B6-A0WV-01A-11R-A109-07	8.2951	5726.95	1804.32
TCGA-B6-A0WW-01A-11R-A109-07	2.8507	9525.84	2427.03
TCGA-B6-A0WX-01A-11R-A109-07	6.0677	4284.92	2367.53
TCGA-B6-A0WY-01A-11R-A109-07	16.3252	14793.5	3338.67
TCGA-B6-A0WZ-01A-11R-A109-07	11.3293	5917.29	1824.27
TCGA-B6-A0X0-01A-21R-A115-07	3.6232	2460.14	1444.44
TCGA-B6-A0X1-01A-11R-A109-07	196.222	37848.1	2166.06
TCGA-B6-A0X4-01A-11R-A109-07	1.6647	4727.27	1335.3
TCGA-B6-A0X5-01A-21R-A109-07	20.2758	2923.11	1473.71
TCGA-B6-A0X7-01A-11R-A10J-07	35.091	4440.44	1989.01
TCGA-B6-A1KC-01B-11R-A157-07	11.5313	2805.61	1149.9
TCGA-B6-A1KF-01A-11R-A13Q-07	12.9845	1134.13	988.28
TCGA-B6-A1KI-01A-11R-A14M-07	3.257	2602.7	1719.19
TCGA-B6-A1KN-01A-11R-A13Q-07	34.1008	9117.75	2980.76
TCGA-B6-A2IU-01A-32R-A18M-07	46.0101	2740.47	1271.75
TCGA-B6-A3ZX-01A-11R-A239-07	2.3163	4264.95	2094.86
TCGA-B6-A400-01A-11R-A239-07	44.5967	6154	3278.88
TCGA-B6-A401-01A-11R-A239-07	33.1851	2898.05	2172.43
TCGA-B6-A402-01A-11R-A239-07	54.6659	2754.69	1411.98
TCGA-B6-A408-01A-12R-A24H-07	105.77	10797.6	3069.1
TCGA-B6-A409-01A-11R-A24H-07	80.4928	2138.31	1068.36
TCGA-B6-A40B-01A-11R-A239-07	10.5584	1520.09	1338.04
TCGA-B6-A40C-01A-11R-A239-07	20.579	2976.54	2308.14
TCGA-BH-A0AU-01A-11R-A12P-07	2.8069	13478.8	3546.03
TCGA-BH-A0AU-11A-11R-A12P-07	0.4041	2173.96	2372.36
TCGA-BH-A0AV-01A-31R-A115-07	17.4345	3290.46	2262.26
TCGA-BH-A0AW-01A-11R-A056-07	54.3294	11708	1660.44
TCGA-BH-A0AY-01A-21R-A00Z-07	13.907	4518.04	1674.05
TCGA-BH-A0AY-11A-23R-A089-07	7.3913	3047.39	1869.57
TCGA-BH-A0AZ-01A-21R-A12P-07	3.8333	4709.63	2593.2
TCGA-BH-A0AZ-11A-22R-A12P-07	5.7914	2537.83	3052.66
TCGA-BH-A0B0-01A-21R-A115-07	166.873	19159.4	3184.22
TCGA-BH-A0B1-01A-12R-A056-07	15.2757	13516	2533.53
TCGA-BH-A0B3-01A-11R-A056-07	32.2488	24041.5	2748.82
TCGA-BH-A0B3-11B-21R-A089-07	12.383	7290.34	2626.02
TCGA-BH-A0B4-01A-11R-A00Z-07	21.7836	5609.91	1813.16
TCGA-BH-A0B5-01A-11R-A12P-07	38.1921	6844.56	2569.71
TCGA-BH-A0B5-11A-23R-A12P-07	8.2322	4073.66	1961.01
TCGA-BH-A0B6-01A-11R-A19W-07	268.164	32974.7	3297.79
TCGA-BH-A0B7-01A-12R-A115-07	16.4403	9236.24	2476.05
TCGA-BH-A0B7-11A-34R-A115-07	2.6284	2517.05	2187.74
TCGA-BH-A0B8-01A-21R-A056-07	18.826	6824.64	1619.49
TCGA-BH-A0B8-11A-41R-A089-07	6.203	4004.29	2160.56
TCGA-BH-A0B9-01A-11R-A056-07	37.8415	8985.45	1808.33
TCGA-BH-A0BA-01A-11R-A056-07	29.8175	2756.23	2150.63
TCGA-BH-A0BA-11A-22R-A19E-07	6.6036	3999.08	1868.02
TCGA-BH-A0BC-01A-22R-A084-07	38.3516	11396.5	2096.62
TCGA-BH-A0BC-11A-22R-A089-07	15.9599	2869.59	1428.64
TCGA-BH-A0BD-01A-11R-A034-07	89.601	15275.3	2746.57
TCGA-BH-A0BF-01A-21R-A12P-07	105.172	22491.8	5354.91
TCGA-BH-A0BG-01A-11R-A115-07	64.7402	25946.4	2885.02
TCGA-BH-A0BJ-01A-11R-A056-07	7.1479	4139.51	1513.49
TCGA-BH-A0BJ-11A-23R-A089-07	4.1503	2605.39	1972.22
TCGA-BH-A0BL-01A-11R-A115-07	30.0917	15854.4	3254.77
TCGA-BH-A0BM-01A-11R-A056-07	85.6752	2329.94	1510.19
TCGA-BH-A0BM-11A-12R-A089-07	7.8838	2496.67	1545.98
TCGA-BH-A0BO-01A-23R-A12D-07	151.261	3115.33	1668.94
TCGA-BH-A0BP-01A-11R-A115-07	16.0481	4064.19	1996.99
TCGA-BH-A0BQ-01A-21R-A115-07	8.8664	6811.76	2523.2
TCGA-BH-A0BQ-11A-33R-A115-07	4.4045	3999.58	2168.45
TCGA-BH-A0BR-01A-21R-A115-07	11.1888	5469.53	2869.53
TCGA-BH-A0BS-01A-11R-A12P-07	5.017	3882.2	1459.14
TCGA-BH-A0BS-11A-11R-A12P-07	2.8063	2645.24	1723.04
TCGA-BH-A0BT-01A-11R-A12P-07	29.9111	15146.9	3499.98
TCGA-BH-A0BT-11A-21R-A12P-07	2.81	2736.96	2113.53
TCGA-BH-A0BV-01A-11R-A00Z-07	4.6048	8619.72	2537.61
TCGA-BH-A0BV-11A-31R-A089-07	3.9746	2599.68	2148.71
TCGA-BH-A0BW-01A-11R-A115-07	207.074	26179.4	3042.37
TCGA-BH-A0BW-11A-12R-A115-07	8.1909	6495.8	2759.9
TCGA-BH-A0BZ-01A-31R-A12P-07	48.3629	21968.1	4145.52
TCGA-BH-A0BZ-11A-61R-A12P-07	12.2755	3974	2421.52
TCGA-BH-A0C0-01A-21R-A056-07	433.531	17006.4	3026.04
TCGA-BH-A0C0-11A-21R-A089-07	2.1665	4732.28	2235.22
TCGA-BH-A0C1-01B-11R-A12D-07	4.946	15263.7	2653.7
TCGA-BH-A0C3-01A-21R-A12P-07	20.7276	8645.94	2574.45
TCGA-BH-A0C3-11A-23R-A12P-07	3.2349	2618.28	2303.68
TCGA-BH-A0C7-01B-11R-A115-07	13.2465	7820.77	2216.87
TCGA-BH-A0DD-01A-31R-A12P-07	61.9748	13465	2324.58
TCGA-BH-A0DD-11A-23R-A12P-07	4.3365	3656.98	2653.08
TCGA-BH-A0DE-01A-11R-A115-07	21.9583	4660.35	1622.92
TCGA-BH-A0DG-01A-21R-A12P-07	19.1776	7652.7	3022.98
TCGA-BH-A0DG-11A-43R-A12P-07	2.9735	2685.72	2208.31
TCGA-BH-A0DH-01A-11R-A084-07	17.3128	5424.92	1762.14
TCGA-BH-A0DH-11A-31R-A089-07	13.0143	2429.89	1863.56
TCGA-BH-A0DI-01A-21R-A12P-07	11.2039	5977.92	2803.47
TCGA-BH-A0DK-01A-21R-A056-07	43.2043	12207.9	2710.62
TCGA-BH-A0DK-11A-13R-A089-07	3.6523	2711.65	1926.11
TCGA-BH-A0DL-01A-11R-A115-07	169.778	25328.6	4024.09
TCGA-BH-A0DL-11A-13R-A115-07	3.7807	8094.2	3036.23
TCGA-BH-A0DO-01B-11R-A12D-07	1.4609	2094.96	1648.28
TCGA-BH-A0DO-11A-22R-A12D-07	4.4805	2871.66	1584.8
TCGA-BH-A0DP-01A-21R-A056-07	7.7968	4928.42	1708.1
TCGA-BH-A0DP-11A-12R-A089-07	5.7671	2583.67	2063.95
TCGA-BH-A0DQ-01A-11R-A084-07	14.0866	6126.28	2882.71
TCGA-BH-A0DQ-11A-12R-A089-07	5.7736	3160.95	1995.79
TCGA-BH-A0DS-01A-11R-A056-07	4.3207	3425.35	1504.56
TCGA-BH-A0DT-01A-21R-A12D-07	4.6436	6121.78	2208.02
TCGA-BH-A0DT-11A-12R-A12D-07	3.2859	2802.12	1757.94
TCGA-BH-A0DV-01A-21R-A12P-07	2.0832	3174.47	2267.99
TCGA-BH-A0DV-11A-22R-A12P-07	2.8183	2381.96	1762.6
TCGA-BH-A0DX-01A-11R-A115-07	33.0517	4615.56	2493.86
TCGA-BH-A0DZ-01A-11R-A00Z-07	12.7119	12266.1	1972.88
TCGA-BH-A0DZ-11A-22R-A089-07	16.4007	2340.87	1722.07
TCGA-BH-A0E0-01A-11R-A056-07	15.5637	1517.98	979.281
TCGA-BH-A0E0-11A-13R-A089-07	6.2084	1952.55	1562.31
TCGA-BH-A0E1-01A-11R-A056-07	14.6494	4451.03	1335.86
TCGA-BH-A0E1-11A-13R-A089-07	8.8192	2176.38	1468.89
TCGA-BH-A0E2-01A-11R-A056-07	18.0534	5131.87	1320.64
TCGA-BH-A0E6-01A-11R-A034-07	7.0093	2302.8	1003.74
TCGA-BH-A0E7-01A-11R-A034-07	1.7638	3701.09	2047.79
TCGA-BH-A0E9-01B-11R-A115-07	10.2628	3743.43	1961.96
TCGA-BH-A0EA-01A-11R-A115-07	3.8282	2451.49	1706.42
TCGA-BH-A0EB-01A-11R-A034-07	7.244	7176.82	2459.66
TCGA-BH-A0EE-01A-11R-A034-07	124.238	10952.3	2120.5
TCGA-BH-A0EI-01A-11R-A115-07	3.8625	3668.98	2235.23
TCGA-BH-A0GY-01A-11R-A056-07	62.6691	6663.66	1920.2
TCGA-BH-A0GZ-01A-11R-A056-07	5.9909	1919.47	1524.56
TCGA-BH-A0H0-01A-11R-A056-07	24.1943	3842.56	1255.2
TCGA-BH-A0H3-01A-11R-A12P-07	2.5976	3863.83	2033.56
TCGA-BH-A0H5-01A-21R-A115-07	366.156	33008.3	3509.15
TCGA-BH-A0H5-11A-62R-A115-07	5.8995	3097.22	2269.21
TCGA-BH-A0H6-01A-21R-A056-07	22.7088	3144.77	1160.99
TCGA-BH-A0H7-01A-13R-A056-07	10.8339	9024.29	2055.48
TCGA-BH-A0H7-11A-13R-A089-07	4.6481	2880.12	1384.38
TCGA-BH-A0H9-01A-11R-A056-07	9.176	3136.74	849.966
TCGA-BH-A0H9-11A-22R-A466-07	9.5866	2356.5	1275.02
TCGA-BH-A0HA-01A-11R-A12P-07	86.3551	9474.66	2525.8
TCGA-BH-A0HA-11A-31R-A12P-07	5.219	2422.14	2048.66
TCGA-BH-A0HB-01A-11R-A056-07	53.0464	8329.99	1350.07
TCGA-BH-A0HF-01A-11R-A056-07	29.0719	4524.48	1705.85
TCGA-BH-A0HI-01A-11R-A084-07	4.5714	4576	1662.59
TCGA-BH-A0HK-01A-11R-A056-07	25.2898	3625.92	1308.75
TCGA-BH-A0HK-11A-11R-A089-07	15.6827	2884.87	1667.97
TCGA-BH-A0HL-01A-11R-A10U-07	1.8013	3892.52	1603.72
TCGA-BH-A0HN-01A-11R-A10U-07	7.2736	3372.49	1220.75
TCGA-BH-A0HO-01A-11R-A034-07	30.2602	14621.6	2340.78
TCGA-BH-A0HP-01A-12R-A084-07	52.4622	8160.61	1858.06
TCGA-BH-A0HQ-01A-11R-A034-07	4.0489	3551.3	1776.1
TCGA-BH-A0HU-01A-11R-A034-07	11.7618	3087.3	1344.88
TCGA-BH-A0HW-01A-11R-A034-07	4.4515	5180.38	1964.31
TCGA-BH-A0HX-01A-21R-A056-07	23.258	3423.51	1854.16
TCGA-BH-A0HY-01A-11R-A056-07	23.5515	5231.99	2081.62
TCGA-BH-A0RX-01A-21R-A084-07	248.783	12069.3	2288.38
TCGA-BH-A0W3-01A-11R-A109-07	10.6017	6888.89	1851.56
TCGA-BH-A0W4-01A-11R-A109-07	6.2126	3828.42	2036.38
TCGA-BH-A0W5-01A-11R-A109-07	5.9012	5995.99	1887.35
TCGA-BH-A0W7-01A-11R-A115-07	43.1711	15516.9	2511.71
TCGA-BH-A0WA-01A-11R-A109-07	63.2198	9726.36	2311.09
TCGA-BH-A18F-01A-11R-A12D-07	19.1958	5263.63	1996.08
TCGA-BH-A18G-01A-11R-A12D-07	3.6125	2677.5	1795
TCGA-BH-A18H-01A-11R-A12D-07	91.6149	11025.4	3098.34
TCGA-BH-A18I-01A-11R-A12D-07	15.7607	9508.48	2444.5
TCGA-BH-A18J-01A-11R-A12D-07	0.8422	5658.17	2265.92
TCGA-BH-A18J-11A-31R-A12D-07	0	2307.93	1895.28
TCGA-BH-A18K-01A-11R-A12D-07	26.2063	3034.62	2412.04
TCGA-BH-A18K-11A-13R-A12D-07	4.1978	2725.75	2690.76
TCGA-BH-A18L-01A-32R-A12D-07	13.2948	10812.4	1369.65
TCGA-BH-A18L-11A-42R-A12D-07	12.1951	7492.43	2563.92
TCGA-BH-A18M-01A-11R-A12D-07	23.508	10265.6	2468.7
TCGA-BH-A18M-11A-33R-A12D-07	47.1573	4025.56	2619.22
TCGA-BH-A18N-01A-11R-A12D-07	4.4612	2790.32	1475.98
TCGA-BH-A18N-11A-43R-A12D-07	11.2434	3385.58	2191.47
TCGA-BH-A18P-01A-11R-A12D-07	12.3995	10044.5	2136.41
TCGA-BH-A18P-11A-43R-A12D-07	0.4608	3306.31	2168.52
TCGA-BH-A18Q-01A-12R-A12D-07	23.2977	13957	5442.34
TCGA-BH-A18Q-11A-34R-A12D-07	7.006	2808.04	2158.03
TCGA-BH-A18R-01A-11R-A12D-07	15.162	5810.1	1967.9
TCGA-BH-A18R-11A-42R-A12D-07	1.9017	2759.11	1999.05
TCGA-BH-A18S-01A-11R-A12D-07	6.0876	3058.19	1275.33
TCGA-BH-A18S-11A-43R-A12D-07	37.0019	3091.56	1851.04
TCGA-BH-A18T-01A-11R-A12D-07	33.1582	8435.45	1176.8
TCGA-BH-A18U-01A-21R-A12D-07	62.2582	12258.2	1988.04
TCGA-BH-A18U-11A-23R-A12D-07	7.5472	4081.13	2317.45
TCGA-BH-A18V-01A-11R-A12D-07	123.725	9653.49	1851.69
TCGA-BH-A18V-06A-11R-A213-07	40.1513	22853.9	2988.99
TCGA-BH-A18V-11A-52R-A12D-07	9.2968	1373.97	2504.75
TCGA-BH-A1EN-01A-11R-A13Q-07	3.8073	2397.74	1697.25
TCGA-BH-A1EN-11A-23R-A13Q-07	13.2743	5537.76	2389.97
TCGA-BH-A1EO-01A-11R-A137-07	6.8667	5838.99	2322.09
TCGA-BH-A1EO-11A-31R-A137-07	18.4255	3037.33	1891.12
TCGA-BH-A1ES-01A-11R-A137-07	2.541	3525.41	2508.2
TCGA-BH-A1ES-06A-12R-A24H-07	2.5198	2392.73	1412.53
TCGA-BH-A1ET-01A-11R-A137-07	4.1333	5423.6	2083.85
TCGA-BH-A1ET-11B-23R-A137-07	8.9195	3135.07	2444.19
TCGA-BH-A1EU-01A-11R-A137-07	11.8055	10240.5	2587.59
TCGA-BH-A1EU-11A-23R-A137-07	4.305	2793.97	1809.35
TCGA-BH-A1EV-01A-11R-A137-07	5.864	3754.34	2570.29
TCGA-BH-A1EV-11A-24R-A137-07	12.3062	4121.09	2483.88
TCGA-BH-A1EW-01A-11R-A137-07	148.095	11938.9	2635.87
TCGA-BH-A1EW-11B-33R-A137-07	17.3987	7479.31	2351.58
TCGA-BH-A1EX-01A-11R-A13Q-07	3.4421	5317.12	2354.25
TCGA-BH-A1EY-01A-11R-A13Q-07	6.3973	7387.64	2751.53
TCGA-BH-A1F0-01A-11R-A137-07	457.899	19371.1	3662.97
TCGA-BH-A1F0-11B-23R-A137-07	5.202	5417.07	2246.63
TCGA-BH-A1F2-01A-31R-A13Q-07	15.1942	6641.13	1874.36
TCGA-BH-A1F2-11A-32R-A13Q-07	13.6005	3414.6	2546.19
TCGA-BH-A1F5-01A-12R-A13Q-07	2.3029	4186.07	1480.1
TCGA-BH-A1F6-01A-11R-A13Q-07	282.414	7932.58	2450.26
TCGA-BH-A1F6-11B-94R-A13Q-07	29.8945	4100.82	2271.98
TCGA-BH-A1F8-01A-11R-A13Q-07	47.1036	28390.6	3515.62
TCGA-BH-A1F8-11B-21R-A13Q-07	8.0321	3611.59	1923.12
TCGA-BH-A1FB-01A-11R-A13Q-07	5.7969	12185.5	2665.69
TCGA-BH-A1FB-11A-33R-A13Q-07	10.1745	2719.97	2215.13
TCGA-BH-A1FC-01A-11R-A13Q-07	59.7278	15642.8	2216.11
TCGA-BH-A1FC-11A-32R-A13Q-07	42.0118	7397.04	2290.53
TCGA-BH-A1FD-01A-11R-A13Q-07	103.538	11685.3	2142.4
TCGA-BH-A1FD-11B-21R-A13Q-07	16.4159	3875.51	2175.1
TCGA-BH-A1FE-01A-11R-A13Q-07	22.0861	13081.9	3883.11
TCGA-BH-A1FE-06A-11R-A213-07	23.5501	3728.3	1612.3
TCGA-BH-A1FE-11B-14R-A13Q-07	3.4928	2936.08	2041.22
TCGA-BH-A1FG-01A-11R-A13Q-07	40.4224	6519.3	1559.72
TCGA-BH-A1FG-11B-12R-A13Q-07	1.4914	3663.18	1402.6
TCGA-BH-A1FH-01A-12R-A13Q-07	7.4309	4722.97	2499.26
TCGA-BH-A1FH-11B-42R-A13Q-07	93.047	2894.68	2026.07
TCGA-BH-A1FJ-01A-11R-A13Q-07	16.2574	6766.92	2376.99
TCGA-BH-A1FJ-11B-42R-A13Q-07	7.7269	4762.9	1811.33
TCGA-BH-A1FL-01A-11R-A13Q-07	4.6045	2651.08	1955
TCGA-BH-A1FM-01A-11R-A13Q-07	9.4572	5186.77	1591.66
TCGA-BH-A1FM-11B-23R-A13Q-07	5.1904	2959.47	2397.07
TCGA-BH-A1FN-01A-11R-A13Q-07	123.017	12202.5	2606.69
TCGA-BH-A1FN-11A-34R-A13Q-07	9.8042	4373.82	2363.1
TCGA-BH-A1FR-01A-11R-A13Q-07	7.3421	3677.44	1809.59
TCGA-BH-A1FR-11B-42R-A13Q-07	11.622	3287.52	2537.14
TCGA-BH-A1FU-01A-11R-A14D-07	14.7293	4646.17	1959.29
TCGA-BH-A1FU-11A-23R-A14D-07	2.6219	2858.42	2266.91
TCGA-BH-A201-01A-11R-A14M-07	25.7768	5419.87	1616.88
TCGA-BH-A202-01A-11R-A14M-07	13.8237	14847.5	1876.38
TCGA-BH-A203-01A-12R-A169-07	54.2033	8344.51	1988.53
TCGA-BH-A203-11A-42R-A169-07	5.9791	3426.76	2350.52
TCGA-BH-A204-01A-11R-A157-07	4.6442	4034.5	989.218
TCGA-BH-A204-11A-53R-A157-07	2.7079	3184.91	2061.51
TCGA-BH-A208-01A-11R-A157-07	19.1742	4973.96	3558.12
TCGA-BH-A208-11A-51R-A157-07	4.1521	2625.69	2159.39
TCGA-BH-A209-01A-11R-A157-07	165.73	36702.3	5060.08
TCGA-BH-A209-11A-42R-A157-07	33.1408	17343.6	4550.93
TCGA-BH-A28O-01A-11R-A22K-07	27.5809	2462.43	1891.68
TCGA-BH-A28Q-01A-11R-A16F-07	3.4137	3517.96	1918.68
TCGA-BH-A2L8-01A-11R-A18M-07	20.8188	17240.8	2583.33
TCGA-BH-A42T-01A-11R-A24H-07	24.7566	2343.08	1358.94
TCGA-BH-A42U-01A-12R-A24H-07	16.5773	2910.75	1996.48
TCGA-BH-A42V-01A-11R-A24H-07	5.8216	2233.15	1968.85
TCGA-BH-A5IZ-01A-11R-A27Q-07	21.2573	1604.08	912.991
TCGA-BH-A5J0-01A-11R-A27Q-07	25.4866	6876.27	2269.23
TCGA-BH-A6R8-01A-21R-A33J-07	260.457	18755.7	2865.72
TCGA-BH-A6R9-01A-21R-A32P-07	14.2508	8506.11	4333.47
TCGA-BH-A8FY-01A-11R-A36F-07	9.7518	1552.07	1494.94
TCGA-BH-A8FZ-01A-11R-A352-07	142.812	10128.3	2546.68
TCGA-BH-A8G0-01A-11R-A352-07	7.0702	2659.72	2341.7
TCGA-BH-AB28-01A-31R-A41B-07	4.7828	4547.63	2195.7
TCGA-C8-A12K-01A-21R-A115-07	358.421	22616.6	3307.53
TCGA-C8-A12L-01A-11R-A115-07	8.3261	10755	2373.57
TCGA-C8-A12M-01A-11R-A115-07	0	5613.2	2143.04
TCGA-C8-A12N-01A-11R-A115-07	8.1387	6664.11	2394.44
TCGA-C8-A12O-01A-11R-A115-07	5.0202	8419.85	2658
TCGA-C8-A12P-01A-11R-A115-07	49.6752	11119.2	2669.85
TCGA-C8-A12Q-01A-11R-A115-07	6.3258	4974.4	3021.72
TCGA-C8-A12T-01A-11R-A115-07	12.8136	6049.91	2360.94
TCGA-C8-A12U-01A-11R-A115-07	61.8512	19288.1	1555.36
TCGA-C8-A12V-01A-11R-A115-07	100.255	28609.5	4548.26
TCGA-C8-A12W-01A-11R-A115-07	12.9737	5374.62	2264.57
TCGA-C8-A12X-01A-11R-A115-07	24.4604	10979.9	2697.12
TCGA-C8-A12Y-01A-11R-A12D-07	59.652	9940.35	2907.21
TCGA-C8-A12Z-01A-11R-A115-07	0.4917	3597.79	2429.5
TCGA-C8-A130-01A-31R-A115-07	8.1746	4480.83	1780.27
TCGA-C8-A131-01A-11R-A115-07	4.0712	2514.44	1368.62
TCGA-C8-A132-01A-31R-A115-07	3.861	9093.82	2922.01
TCGA-C8-A133-01A-32R-A12D-07	4.9071	11185	1128.68
TCGA-C8-A134-01A-11R-A115-07	7.0267	14431.6	2636.38
TCGA-C8-A135-01A-11R-A115-07	2.765	4883.41	1966.36
TCGA-C8-A137-01A-11R-A115-07	0.7488	3872.54	1113.12
TCGA-C8-A138-01A-11R-A115-07	24.1428	12021.1	2676.26
TCGA-C8-A1HE-01A-11R-A13Q-07	4.1503	5953.25	2665.15
TCGA-C8-A1HF-01A-11R-A137-07	19.3407	13742.5	2649.54
TCGA-C8-A1HG-01A-11R-A137-07	23.915	13602.6	1945.75
TCGA-C8-A1HI-01A-11R-A137-07	10.352	6186.08	2305.64
TCGA-C8-A1HJ-01A-11R-A13Q-07	21.4951	7817.23	1177.87
TCGA-C8-A1HK-01A-21R-A13Q-07	13.6834	9526.88	2591.15
TCGA-C8-A1HL-01A-11R-A137-07	21.1668	2867.32	2119.77
TCGA-C8-A1HM-01A-12R-A137-07	81.3684	70461.6	6365.53
TCGA-C8-A1HN-01A-11R-A137-07	11.1972	3163.38	1075.92
TCGA-C8-A1HO-01A-11R-A13Q-07	95.9284	21486.7	3430.29
TCGA-C8-A26V-01A-11R-A16F-07	8.5879	15559.4	3389.52
TCGA-C8-A26W-01A-11R-A16F-07	27.2753	6866.13	2591.15
TCGA-C8-A26X-01A-31R-A16F-07	16.3298	13863.6	2352.78
TCGA-C8-A26Y-01A-11R-A16F-07	9.4845	8090.26	1463.97
TCGA-C8-A26Z-01A-11R-A16F-07	5.0913	2119.8	2321.95
TCGA-C8-A273-01A-11R-A16F-07	26.1681	5281.71	2528.52
TCGA-C8-A274-01A-11R-A16F-07	6.45	6968.61	2104.83
TCGA-C8-A275-01A-21R-A16F-07	115.622	14468.7	2279.49
TCGA-C8-A278-01A-11R-A169-07	34.5542	15380	3092.6
TCGA-C8-A27A-01A-11R-A169-07	13.5547	16471.1	1599.29
TCGA-C8-A27B-01A-11R-A169-07	99.1856	14380.3	2024.01
TCGA-C8-A3M7-01A-12R-A21T-07	6.3156	2831.36	1768.7
TCGA-C8-A3M8-01A-11R-A213-07	7.504	2117.6	1528
TCGA-C8-A8HP-01A-11R-A36F-07	19.8329	7064.86	3448.28
TCGA-C8-A8HQ-01A-11R-A36F-07	9.0448	7141.38	2815.17
TCGA-C8-A8HR-01A-11R-A36F-07	75.9577	8655.24	4085.56
TCGA-D8-A13Y-01A-11R-A115-07	4.9574	1299.58	2301.28
TCGA-D8-A13Z-01A-11R-A115-07	26.9906	12773.8	3398.38
TCGA-D8-A140-01A-11R-A115-07	13.4262	16898	3160.13
TCGA-D8-A141-01A-11R-A115-07	7.1477	17009.9	3956.09
TCGA-D8-A142-01A-11R-A115-07	51.7928	3875.96	1998.41
TCGA-D8-A143-01A-11R-A115-07	17.2009	4882.61	900.713
TCGA-D8-A145-01A-11R-A115-07	2.155	2997.98	1776.03
TCGA-D8-A146-01A-31R-A115-07	3.204	3551.8	2290.85
TCGA-D8-A147-01A-11R-A115-07	79.1609	21796.4	4637.62
TCGA-D8-A1J8-01A-11R-A13Q-07	53.41	12267.6	2580.66
TCGA-D8-A1J9-01A-11R-A13Q-07	45.0026	13563.8	2582.16
TCGA-D8-A1JA-01A-11R-A13Q-07	20.6203	19124.6	3671.72
TCGA-D8-A1JB-01A-11R-A13Q-07	4.9983	14400.3	2907.37
TCGA-D8-A1JC-01A-11R-A13Q-07	50.4023	19488.5	3540.89
TCGA-D8-A1JD-01A-11R-A13Q-07	18.6529	6979.33	2470.32
TCGA-D8-A1JE-01A-11R-A13Q-07	14.0529	15254	3367.75
TCGA-D8-A1JF-01A-11R-A13Q-07	5.2178	4970.8	1540.4
TCGA-D8-A1JG-01B-11R-A13Q-07	28.9762	21187.5	4959.84
TCGA-D8-A1JH-01A-11R-A13Q-07	7.6467	4231.95	2611.1
TCGA-D8-A1JI-01A-11R-A13Q-07	5.7869	2501.87	1934.37
TCGA-D8-A1JJ-01A-31R-A14M-07	14.1187	8974.48	2643.43
TCGA-D8-A1JK-01A-11R-A13Q-07	38.0655	18709.2	2924.6
TCGA-D8-A1JL-01A-11R-A13Q-07	106.582	34268.8	3337.04
TCGA-D8-A1JM-01A-11R-A13Q-07	23.6359	5048.27	1198.99
TCGA-D8-A1JN-01A-11R-A13Q-07	3.9588	8522.28	2495.49
TCGA-D8-A1JP-01A-11R-A13Q-07	12.0077	3778.58	1639.77
TCGA-D8-A1JS-01A-11R-A13Q-07	4.4265	2779	1422.94
TCGA-D8-A1JT-01A-31R-A13Q-07	122.394	22326.7	2512.51
TCGA-D8-A1JU-01A-11R-A13Q-07	9.0597	7561.7	2417.06
TCGA-D8-A1X5-01A-11R-A14D-07	11.4585	7540.09	1794.7
TCGA-D8-A1X6-01A-11R-A14M-07	18.8789	5713.67	1385.56
TCGA-D8-A1X7-01A-11R-A14M-07	3.1473	3792.1	1512.84
TCGA-D8-A1X8-01A-11R-A14M-07	10.1854	6054.59	1880.16
TCGA-D8-A1X9-01A-12R-A157-07	65.0057	27423.8	4314.15
TCGA-D8-A1XA-01A-11R-A14D-07	12.9817	5571.2	2478.7
TCGA-D8-A1XB-01A-11R-A14D-07	1.9845	3351.17	2061.27
TCGA-D8-A1XC-01A-11R-A14D-07	2.2143	2751.99	1409.21
TCGA-D8-A1XD-01A-11R-A14D-07	1.8279	2466.82	2176.89
TCGA-D8-A1XF-01A-11R-A14D-07	21.3156	8682.8	1694.07
TCGA-D8-A1XG-01A-11R-A14D-07	0.936	6676.13	2431.27
TCGA-D8-A1XJ-01A-11R-A14M-07	18.9931	4180.89	1239.23
TCGA-D8-A1XK-01A-21R-A14M-07	72.5002	17904.3	1514.36
TCGA-D8-A1XL-01A-11R-A14M-07	307.335	24435.6	3891.26
TCGA-D8-A1XM-01A-21R-A14M-07	15.8228	13146.9	2779.8
TCGA-D8-A1XO-01A-11R-A14M-07	2.6905	6400.22	2249.11
TCGA-D8-A1XQ-01A-11R-A14M-07	68.9231	13822.7	2340.18
TCGA-D8-A1XR-01A-11R-A14M-07	3.3777	2486.66	1443.84
TCGA-D8-A1XS-01A-11R-A14M-07	4.802	4581.93	2064.89
TCGA-D8-A1XT-01A-11R-A14M-07	120.907	16996.9	5211.46
TCGA-D8-A1XU-01A-11R-A14M-07	5.7323	7036.69	3283.18
TCGA-D8-A1XV-01A-11R-A14M-07	1.6435	2770.22	1460.07
TCGA-D8-A1XW-01A-11R-A14M-07	11.7764	7664.74	2840.72
TCGA-D8-A1XY-01A-11R-A14M-07	26.8771	10647.1	2415.73
TCGA-D8-A1XZ-01A-11R-A14M-07	8.6908	7992.71	2056.07
TCGA-D8-A1Y0-01A-11R-A14M-07	24.1525	9799.86	2485.94
TCGA-D8-A1Y1-01A-21R-A14M-07	10.6751	2870.52	2136.34
TCGA-D8-A1Y2-01A-11R-A157-07	53.9201	8001.35	2701.3
TCGA-D8-A1Y3-01A-11R-A157-07	182.381	6570.1	1830.69
TCGA-D8-A27E-01A-11R-A16F-07	7.7748	5633.58	1576.27
TCGA-D8-A27F-01A-11R-A16F-07	29.6854	2716.47	2221.53
TCGA-D8-A27G-01A-11R-A16F-07	54.1826	10626.1	2463.9
TCGA-D8-A27H-01A-11R-A16F-07	64.5108	7499.1	4690.92
TCGA-D8-A27I-01A-11R-A16F-07	22.7339	3834.45	2414.75
TCGA-D8-A27K-01A-11R-A16F-07	4.2331	6012.05	2189.51
TCGA-D8-A27L-01A-11R-A16F-07	26.2903	5127.54	2241.81
TCGA-D8-A27M-01A-11R-A16F-07	103.02	24906.7	4208.13
TCGA-D8-A27N-01A-11R-A16F-07	54.6851	9819.42	3102.87
TCGA-D8-A27P-01A-11R-A16F-07	5.7526	2710.8	1629.24
TCGA-D8-A27R-01A-11R-A16F-07	35.3231	5419.77	1769.99
TCGA-D8-A27T-01A-11R-A16F-07	76.279	11375.5	2898.6
TCGA-D8-A27V-01A-12R-A17B-07	5.8725	9753.98	2323.41
TCGA-D8-A27W-01A-11R-A16F-07	20.589	10349.2	1395.58
TCGA-D8-A3Z5-01A-41R-A24H-07	4.0789	1378.99	2299.8
TCGA-D8-A3Z6-01A-11R-A239-07	5.2425	4099.93	2211.01
TCGA-D8-A4Z1-01A-21R-A266-07	16.938	3166.37	2156.77
TCGA-D8-A73U-01A-11R-A33J-07	221.707	30258.1	4740.32
TCGA-D8-A73W-01A-22R-A352-07	98.6622	8012.12	3568.98
TCGA-D8-A73X-01A-11R-A32P-07	20.0563	2810.34	1991.2
TCGA-E2-A105-01A-11R-A10J-07	15.8782	5039.1	1358.65
TCGA-E2-A106-01A-11R-A10J-07	4.3463	2779.07	2653.39
TCGA-E2-A107-01A-11R-A10J-07	13.8579	2074.38	1468.43
TCGA-E2-A108-01A-13R-A10J-07	42.8207	15870	3348.23
TCGA-E2-A109-01A-11R-A10J-07	16.7575	10269.1	2221.4
TCGA-E2-A10A-01A-21R-A115-07	3.5562	8079.9	2556.55
TCGA-E2-A10B-01A-11R-A10J-07	22.1906	8836.13	3869.42
TCGA-E2-A10C-01A-21R-A10J-07	14.4291	4834.44	2494.29
TCGA-E2-A10E-01A-21R-A10J-07	45.0987	11638.9	2901.35
TCGA-E2-A10F-01A-11R-A10J-07	35.2375	9002.27	3121.24
TCGA-E2-A14N-01A-31R-A137-07	119.276	20778.6	1740
TCGA-E2-A14O-01A-31R-A115-07	64.5772	2260.12	2278.16
TCGA-E2-A14P-01A-31R-A12D-07	21.1053	6733.28	1342.41
TCGA-E2-A14Q-01A-11R-A12D-07	13.1895	5253.57	2481.58
TCGA-E2-A14R-01A-11R-A115-07	108.027	11836.8	2010.78
TCGA-E2-A14S-01A-11R-A12D-07	10.0823	3160.12	1395.87
TCGA-E2-A14T-01A-11R-A115-07	3.043	3261.02	1302.67
TCGA-E2-A14U-01A-11R-A22K-07	1.8699	2034.13	1906.35
TCGA-E2-A14V-01A-11R-A12D-07	8.6098	2908.94	1320.48
TCGA-E2-A14W-01A-11R-A12D-07	3.3541	2307.62	1026.35
TCGA-E2-A14X-01A-11R-A115-07	34.6777	4535.23	2229.05
TCGA-E2-A14Y-01A-21R-A12D-07	87.8772	12085.2	2601.38
TCGA-E2-A14Z-01A-11R-A115-07	30.0448	8639.01	2415.25
TCGA-E2-A150-01A-11R-A12D-07	22.4605	9514.77	2828
TCGA-E2-A152-01A-11R-A12D-07	56.5944	4164.64	2199.27
TCGA-E2-A153-01A-12R-A12D-07	10.0111	4273.64	1983.31
TCGA-E2-A153-11A-31R-A12D-07	24.0718	2710.57	2263.65
TCGA-E2-A154-01A-11R-A115-07	2.4851	3986.08	1769.38
TCGA-E2-A155-01A-11R-A12D-07	11.346	3564.91	1438.49
TCGA-E2-A156-01A-11R-A12D-07	3.8837	2572.86	1437.19
TCGA-E2-A158-01A-11R-A12D-07	3.3622	5759.92	1463.11
TCGA-E2-A158-11A-22R-A12D-07	20.6379	3519.7	2115.7
TCGA-E2-A159-01A-11R-A115-07	140.691	7926.06	2298.42
TCGA-E2-A15A-01A-11R-A12D-07	28.1532	13655.3	2929.54
TCGA-E2-A15A-06A-11R-A12D-07	17.3424	10895.9	2102.08
TCGA-E2-A15C-01A-31R-A12D-07	6.4	3914.4	2049.2
TCGA-E2-A15D-01A-11R-A115-07	2.1016	2937.3	1772.68
TCGA-E2-A15E-01A-11R-A12D-07	1.6498	3547.57	1886.13
TCGA-E2-A15E-06A-11R-A12D-07	2.2637	7415.07	2529.19
TCGA-E2-A15F-01A-11R-A115-07	26.6188	11065.4	2744.27
TCGA-E2-A15G-01A-11R-A12D-07	0.8197	2273.36	2021.31
TCGA-E2-A15H-01A-11R-A12D-07	0	3475.25	2321.53
TCGA-E2-A15I-01A-21R-A137-07	6.0052	4588.32	2389.71
TCGA-E2-A15I-11A-32R-A137-07	2.6613	3558.22	2539.99
TCGA-E2-A15J-01A-11R-A12P-07	8.2898	3047.7	1482.33
TCGA-E2-A15K-01A-11R-A12P-07	2.7557	6441.87	2002.87
TCGA-E2-A15K-06A-11R-A12P-07	1.3473	1796.56	1821.83
TCGA-E2-A15K-11A-13R-A12P-07	6.259	1823.78	1934.04
TCGA-E2-A15L-01A-11R-A12D-07	5.7357	2859.24	1727.09
TCGA-E2-A15M-01A-11R-A12D-07	22.896	14321.6	3629.74
TCGA-E2-A15M-11A-22R-A12D-07	11.4956	3072.08	2350.16
TCGA-E2-A15O-01A-11R-A115-07	6.4119	4678.69	3402.91
TCGA-E2-A15P-01A-11R-A115-07	3.2847	7463.67	2677.31
TCGA-E2-A15R-01A-11R-A115-07	8.5123	3343.59	1234.74
TCGA-E2-A15S-01A-11R-A115-07	4.4975	1981.6	2699.07
TCGA-E2-A15T-01A-11R-A115-07	3.4507	2876.32	1181.08
TCGA-E2-A1AZ-01A-11R-A12P-07	69.0173	21556.6	3331.58
TCGA-E2-A1B0-01A-11R-A12P-07	25.622	7829.56	1989.6
TCGA-E2-A1B1-01A-21R-A12P-07	98.7057	23823.8	2670.31
TCGA-E2-A1B4-01A-11R-A12P-07	4.6183	1663.87	1614.43
TCGA-E2-A1B5-01A-21R-A12P-07	17.0551	9163.89	1877.51
TCGA-E2-A1B6-01A-31R-A12P-07	242.303	13920.3	4456.27
TCGA-E2-A1BC-01A-11R-A12P-07	2.3866	4188.54	2053.3
TCGA-E2-A1BC-11A-32R-A12P-07	2.8536	2093.1	2006.78
TCGA-E2-A1BD-01A-11R-A12P-07	9.9195	3292.4	1699.3
TCGA-E2-A1IE-01A-11R-A13Q-07	16.4509	3017.38	1905.7
TCGA-E2-A1IF-01A-11R-A144-07	6.795	1810.02	1978.62
TCGA-E2-A1IG-01A-11R-A144-07	13.3983	5718.23	2660.17
TCGA-E2-A1IG-11A-22R-A144-07	4.2306	3230.04	2316.23
TCGA-E2-A1IH-01A-11R-A13Q-07	18.7023	7365.76	1883.03
TCGA-E2-A1II-01A-11R-A144-07	377.476	20586	3888.95
TCGA-E2-A1IJ-01A-11R-A144-07	4.7335	5278.1	2533.08
TCGA-E2-A1IK-01A-11R-A144-07	25.0556	7970	1634.44
TCGA-E2-A1IL-01A-11R-A14D-07	2.2928	8069.7	2199.24
TCGA-E2-A1IN-01A-11R-A13Q-07	7.1608	3186.92	1767.3
TCGA-E2-A1IO-01A-11R-A144-07	2.2247	4258.81	3002.97
TCGA-E2-A1IU-01A-11R-A14D-07	8.222	4844.4	1879.14
TCGA-E2-A1L6-01A-11R-A13Q-07	3.1165	4539.15	2071.52
TCGA-E2-A1L7-01A-11R-A144-07	14.155	23985.4	2625.26
TCGA-E2-A1L7-11A-33R-A144-07	1.6287	9248.78	2865.23
TCGA-E2-A1L8-01A-11R-A13Q-07	4.9746	6874.96	2490.68
TCGA-E2-A1L9-01A-11R-A13Q-07	13.4735	8842.36	3099.16
TCGA-E2-A1LA-01A-11R-A144-07	11.0814	8328.44	1727.64
TCGA-E2-A1LB-01A-11R-A144-07	9.7226	4168.48	2019.54
TCGA-E2-A1LB-11A-22R-A144-07	2.0483	2831.22	1819.34
TCGA-E2-A1LE-01A-12R-A19W-07	24.5581	4949.3	1763.1
TCGA-E2-A1LG-01A-21R-A14M-07	69.7174	25019	1847.97
TCGA-E2-A1LH-01A-11R-A14D-07	264.727	11237.5	2265.87
TCGA-E2-A1LH-11A-22R-A14D-07	8.5098	2654.05	2140.87
TCGA-E2-A1LI-01A-12R-A157-07	128.906	7939	2131.01
TCGA-E2-A1LK-01A-21R-A14D-07	83.3414	6379.73	2093.51
TCGA-E2-A1LL-01A-11R-A144-07	1.7274	3808.26	1281.13
TCGA-E2-A1LS-01A-12R-A157-07	4.034	1525.53	2369.37
TCGA-E2-A1LS-11A-32R-A157-07	13.1041	3159.66	1977.48
TCGA-E2-A2P5-01A-11R-A19W-07	11.1359	3026.73	1697.48
TCGA-E2-A2P6-01A-11R-A19W-07	23.1472	2285.31	1790.3
TCGA-E2-A3DX-01A-21R-A213-07	12.8338	5287.19	2291.47
TCGA-E2-A56Z-01A-12R-A29R-07	12.1731	4956.72	1318.76
TCGA-E2-A570-01A-11R-A29R-07	12.5575	2715.89	1631.89
TCGA-E2-A572-01A-13R-A31O-07	29.214	5319.51	1541.42
TCGA-E2-A573-01A-11R-A29R-07	77.0769	14776.4	5164
TCGA-E2-A574-01A-11R-A29R-07	60.6341	2081.37	888.889
TCGA-E2-A576-01A-11R-A31O-07	20.165	1882.22	1693.4
TCGA-E2-A9RU-01A-11R-A41B-07	97.7254	4737.32	1788.71
TCGA-E9-A1N3-01A-12R-A157-07	1.2018	8085.62	1673.71
TCGA-E9-A1N4-01A-11R-A14M-07	9.0103	4049.22	1832.91
TCGA-E9-A1N4-11A-33R-A14M-07	10.9898	3302.59	1833.52
TCGA-E9-A1N5-01A-11R-A14D-07	16.76	8942.95	2759.49
TCGA-E9-A1N5-11A-41R-A14D-07	8.7416	4818.31	2377.53
TCGA-E9-A1N6-01A-11R-A144-07	23.7435	5837.53	2774.82
TCGA-E9-A1N6-11A-32R-A144-07	5.5788	2711.76	2063.69
TCGA-E9-A1N8-01A-11R-A144-07	7.985	6140.91	3457.49
TCGA-E9-A1N9-01A-11R-A14D-07	15.5088	6794.13	1108.48
TCGA-E9-A1N9-11A-71R-A14D-07	8.2831	2368.22	2210.09
TCGA-E9-A1NA-01A-11R-A144-07	148.423	6466.6	2635.75
TCGA-E9-A1NA-11A-33R-A144-07	11.8922	3647.07	2105.69
TCGA-E9-A1NC-01A-21R-A26B-07	75.2362	12999.7	4181.63
TCGA-E9-A1ND-01A-11R-A144-07	438.778	37292.7	3868.55
TCGA-E9-A1ND-11A-43R-A144-07	23.2282	2737.06	2520.26
TCGA-E9-A1NE-01A-21R-A14M-07	40.849	22319.9	3656.92
TCGA-E9-A1NF-01A-11R-A14D-07	33.4343	7375.97	3097
TCGA-E9-A1NF-11A-73R-A14D-07	25.2294	3593.58	2247.71
TCGA-E9-A1NG-01A-21R-A14M-07	4.8721	5880.33	3016.75
TCGA-E9-A1NG-11A-52R-A14M-07	5.3667	4464.22	1897.14
TCGA-E9-A1NH-01A-11R-A14D-07	8.0501	4874.78	2141.32
TCGA-E9-A1NI-01A-11R-A14D-07	25.0261	6729.41	2613.66
TCGA-E9-A1QZ-01A-21R-A169-07	8.8106	12686.4	2427.48
TCGA-E9-A1R0-01A-22R-A16F-07	10.4999	3378.74	1540.38
TCGA-E9-A1R2-01A-11R-A14D-07	10.1196	10961.4	2742.87
TCGA-E9-A1R3-01A-31R-A14M-07	3.2565	4480.71	2197.39
TCGA-E9-A1R4-01A-21R-A14D-07	11.9224	21452	3271.51
TCGA-E9-A1R5-01A-11R-A14M-07	1.3383	3638.21	2022.47
TCGA-E9-A1R6-01A-11R-A14D-07	5.1082	4388.3	2404.13
TCGA-E9-A1R7-01A-11R-A14M-07	2.4806	3716.75	1439.83
TCGA-E9-A1R7-11A-42R-A14M-07	5.2589	4449.43	2212.38
TCGA-E9-A1RA-01A-11R-A14D-07	6.1205	3045.67	1662.9
TCGA-E9-A1RB-01A-11R-A157-07	7.2841	3372.27	2030.18
TCGA-E9-A1RB-11A-33R-A157-07	59.0302	3182.01	1835.25
TCGA-E9-A1RC-01A-11R-A157-07	2.19	2781.75	1731.89
TCGA-E9-A1RC-11A-33R-A157-07	31.1107	6146.64	2440.27
TCGA-E9-A1RD-01A-11R-A157-07	9.7768	11354.5	3128.84
TCGA-E9-A1RD-11A-33R-A157-07	4.041	3846.75	2549.58
TCGA-E9-A1RE-01A-11R-A157-07	1.4586	2713.54	1341.6
TCGA-E9-A1RF-01A-11R-A157-07	66.5579	10418.2	3403.33
TCGA-E9-A1RF-11A-32R-A157-07	19.7632	4608.35	2524.88
TCGA-E9-A1RG-01A-11R-A14D-07	13.7015	3116.45	1306.84
TCGA-E9-A1RH-01A-21R-A169-07	16.5538	5837.76	1796.84
TCGA-E9-A1RH-11A-34R-A169-07	7.1189	4587.52	2362.65
TCGA-E9-A1RI-01A-11R-A169-07	12.5382	6443.66	2855.81
TCGA-E9-A1RI-11A-41R-A169-07	4.2508	6053.14	2385.86
TCGA-E9-A226-01A-21R-A157-07	6.4872	9046.06	2941.94
TCGA-E9-A227-01A-11R-A157-07	7.8419	4556.15	1711.73
TCGA-E9-A228-01A-31R-A157-07	19.0276	11932.3	1595.91
TCGA-E9-A229-01A-31R-A157-07	44.2551	16445.8	5014.84
TCGA-E9-A22A-01A-11R-A157-07	124.484	17632.2	3568.73
TCGA-E9-A22B-01A-11R-A157-07	92.3052	10508.7	1857.6
TCGA-E9-A22D-01A-11R-A157-07	106.471	27050.3	5586.75
TCGA-E9-A22E-01A-11R-A157-07	21.7147	9031.45	3389.37
TCGA-E9-A22G-01A-11R-A157-07	58.4623	5070.67	1236.1
TCGA-E9-A22H-01A-11R-A157-07	17.9033	26875.4	3371.37
TCGA-E9-A243-01A-21R-A169-07	65.3442	25873	3684.48
TCGA-E9-A244-01A-11R-A169-07	16.1875	3665.47	1313.95
TCGA-E9-A245-01A-22R-A16F-07	4.2343	4696.54	1596.33
TCGA-E9-A247-01A-11R-A169-07	16.6907	10330.4	2854.98
TCGA-E9-A248-01A-11R-A169-07	36.9051	16387.2	2438.65
TCGA-E9-A249-01A-11R-A169-07	3.6922	6470.1	1955.03
TCGA-E9-A24A-01A-11R-A169-07	11.3977	10701.3	2705.16
TCGA-E9-A295-01A-11R-A16F-07	10.3537	3405.05	1613.91
TCGA-E9-A2JS-01A-11R-A180-07	12.0648	9825.23	2005.86
TCGA-E9-A2JT-01A-22R-A18M-07	42.4929	16478	3311.61
TCGA-E9-A3HO-01A-11R-A213-07	31.4406	5820.24	2453.59
TCGA-E9-A3Q9-01A-11R-A21T-07	10.5539	3568.41	1691.37
TCGA-E9-A3QA-01A-61R-A22K-07	493.638	13924.6	3555.17
TCGA-E9-A3X8-01A-31R-A22U-07	7.1507	3154.99	2028.87
TCGA-E9-A54X-01A-11R-A266-07	2.428	2374.38	617.676
TCGA-E9-A54Y-01A-11R-A466-07	33.4064	626.185	1026.66
TCGA-E9-A5FK-01A-11R-A27Q-07	50.4467	11728.8	3338.94
TCGA-E9-A5FL-01A-11R-A27Q-07	21.4406	2839.79	1332.04
TCGA-E9-A5UO-01A-11R-A28M-07	3.4162	5391.65	1120.39
TCGA-E9-A5UP-01A-11R-A28M-07	30.3514	5344.65	1380.59
TCGA-E9-A6HE-01A-11R-A31O-07	19.3942	5113.11	1908.36
TCGA-EW-A1IW-01A-11R-A13Q-07	14.1159	3593.88	1572.01
TCGA-EW-A1IX-01A-12R-A144-07	9.7635	3689.33	2316.73
TCGA-EW-A1IY-01A-11R-A13Q-07	9.5462	23144.9	2646.59
TCGA-EW-A1IZ-01A-11R-A13Q-07	56.4404	8993.69	1785.57
TCGA-EW-A1J1-01A-11R-A13Q-07	11.2287	14195.1	2877.45
TCGA-EW-A1J2-01A-21R-A13Q-07	4.5195	5677.23	2851.3
TCGA-EW-A1J3-01A-11R-A13Q-07	15.3619	5808.94	1849.58
TCGA-EW-A1J5-01A-11R-A13Q-07	284.211	25907.4	5184.74
TCGA-EW-A1J6-01A-11R-A13Q-07	216.696	7046.48	2575.82
TCGA-EW-A1OV-01A-11R-A144-07	104.43	14170.9	2535.86
TCGA-EW-A1OW-01A-21R-A144-07	25.4349	10119.7	2295.86
TCGA-EW-A1OX-01A-11R-A144-07	7.0668	12888.5	2286.93
TCGA-EW-A1OY-01A-11R-A144-07	20.6718	5206.72	1348.32
TCGA-EW-A1OZ-01A-11R-A144-07	57.1118	7591	1899.47
TCGA-EW-A1P0-01A-11R-A144-07	9.3834	5902.14	2076.41
TCGA-EW-A1P1-01A-31R-A14D-07	9.716	4997.97	2277.38
TCGA-EW-A1P3-01A-11R-A144-07	9.476	3917.5	1767
TCGA-EW-A1P4-01A-21R-A144-07	20.8808	15582.4	1940.39
TCGA-EW-A1P5-01A-11R-A144-07	121.823	27958.5	3649
TCGA-EW-A1P6-01A-11R-A144-07	1.5875	2365.92	1362.61
TCGA-EW-A1P7-01A-21R-A144-07	19.8675	15671.4	2965.23
TCGA-EW-A1P8-01A-11R-A144-07	8.9606	4145.52	1795.34
TCGA-EW-A1PA-01A-11R-A144-07	16.5841	4943.45	2904.99
TCGA-EW-A1PB-01A-11R-A144-07	217.836	17699.9	6008.4
TCGA-EW-A1PC-01B-11R-A21T-07	79.2662	15181.1	1841.72
TCGA-EW-A1PD-01A-11R-A144-07	9.1081	2824.24	1799.33
TCGA-EW-A1PE-01A-11R-A144-07	242.549	28204.7	5394.9
TCGA-EW-A1PF-01A-11R-A144-07	10.7953	5236.42	2931.63
TCGA-EW-A1PG-01A-11R-A144-07	13.8122	3639.78	1240.88
TCGA-EW-A1PH-01A-11R-A14M-07	80.6916	20087.2	5368.16
TCGA-EW-A2FR-01A-11R-A21T-07	6.7936	5221.36	2596.58
TCGA-EW-A2FS-01A-11R-A17B-07	48.9655	4259.55	1997.78
TCGA-EW-A2FV-01A-11R-A17B-07	73.4467	20764.4	3818.38
TCGA-EW-A2FW-01A-11R-A17B-07	7.2795	1785.63	1757.72
TCGA-EW-A3E8-01B-11R-A24H-07	150.011	11401.7	3236.95
TCGA-EW-A3U0-01A-11R-A22K-07	33.5159	11816.6	3011.18
TCGA-EW-A423-01A-11R-A24H-07	18.6805	2282.8	2032.7
TCGA-EW-A424-01A-11R-A24H-07	5.7398	2095.24	1667.38
TCGA-EW-A6S9-01A-22R-A33J-07	34.7992	7544.55	2720.84
TCGA-EW-A6SA-01A-21R-A32P-07	15.7306	1736.63	1507.57
TCGA-EW-A6SB-01A-12R-A32P-07	43.6654	12889.1	2748.12
TCGA-EW-A6SC-01A-12R-A32P-07	14.4458	5604.11	1693.95
TCGA-EW-A6SD-01A-12R-A33J-07	20.9155	15072.8	2254.11
TCGA-GI-A2C8-01A-11R-A16F-07	9.7055	4323.96	1640.56
TCGA-GI-A2C8-11A-22R-A16F-07	11.3754	2764.74	662.875
TCGA-GI-A2C9-01A-11R-A21T-07	27.5004	8482.55	2527.3
TCGA-GI-A2C9-11A-22R-A21T-07	8.9087	2923.96	2068.72
TCGA-GM-A2D9-01A-11R-A18M-07	50.2748	3449.02	2153.29
TCGA-GM-A2DA-01A-11R-A18M-07	9.772	4140.07	2071.66
TCGA-GM-A2DB-01A-31R-A18M-07	38.0313	4090.98	1156.6
TCGA-GM-A2DC-01A-11R-A18M-07	2.1885	1984.95	1245.79
TCGA-GM-A2DD-01A-11R-A180-07	75.2675	10037.1	2477.43
TCGA-GM-A2DF-01A-11R-A180-07	64.759	3471.39	2121.99
TCGA-GM-A2DH-01A-11R-A180-07	101.956	19069.9	2676.92
TCGA-GM-A2DI-01A-31R-A18M-07	9.7389	18404.3	2218.35
TCGA-GM-A2DK-01A-21R-A180-07	7.1471	3671.23	1476.12
TCGA-GM-A2DL-01A-11R-A18M-07	25.4455	4112.28	1613.44
TCGA-GM-A2DM-01A-11R-A180-07	0.7742	3889.66	1362.62
TCGA-GM-A2DN-01A-11R-A180-07	13.4979	13251.1	2037.79
TCGA-GM-A2DO-01A-11R-A18M-07	39.3701	14901.6	2827.76
TCGA-GM-A3NW-01A-21R-A22K-07	10.4472	5288.62	1601.63
TCGA-GM-A3NY-01A-11R-A21T-07	8.3189	2211.44	1427.73
TCGA-GM-A3XG-01A-31R-A24H-07	3.8171	1635.81	1735.75
TCGA-GM-A3XL-01A-11R-A22U-07	85.4967	18420.9	2151.26
TCGA-GM-A3XN-01A-12R-A22U-07	18.0979	4361.25	2277.86
TCGA-GM-A4E0-01A-12R-A266-07	11.0146	2613.39	2312.32
TCGA-GM-A5PV-01A-11R-A28M-07	12.287	3109.79	1190.25
TCGA-GM-A5PX-01A-12R-A28M-07	4.6893	2132.47	1409.14
TCGA-HN-A2NL-01A-11R-A18M-07	10.9001	6149.02	5129.86
TCGA-HN-A2OB-01A-21R-A27Q-07	3.4263	2136.24	2483.36
TCGA-JL-A3YW-01A-12R-A239-07	62.3199	11966.1	2865.99
TCGA-JL-A3YX-01A-11R-A22U-07	2.8647	1352.43	1305.67
TCGA-LD-A66U-01A-11R-A31O-07	8.6142	3112.36	2350.19
TCGA-LD-A74U-01A-13R-A33J-07	15.1583	3986.11	2977.32
TCGA-LD-A7W5-01A-22R-A352-07	23.0843	9952.55	4045.85
TCGA-LD-A7W6-01A-81R-A352-07	15.1114	8899.51	3124.29
TCGA-LD-A9QF-01A-32R-A41B-07	37.6897	12240.8	3454.72
TCGA-LL-A440-01A-11R-A24H-07	13.6678	2469.21	2970.91
TCGA-LL-A441-01A-11R-A24H-07	12.9607	7854.84	4694.32
TCGA-LL-A442-01A-11R-A24H-07	17.6623	2872.73	1327.79
TCGA-LL-A50Y-01A-11R-A266-07	1.9617	1929.29	1297.17
TCGA-LL-A5YL-01A-12R-A29R-07	13.9692	3231.26	1668.45
TCGA-LL-A5YM-01A-11R-A28M-07	17.9289	2418.55	1143.29
TCGA-LL-A5YN-01A-11R-A28M-07	20.3762	9845.87	2908.57
TCGA-LL-A5YO-01A-21R-A28M-07	175.134	12546.9	2837.39
TCGA-LL-A5YP-01A-21R-A28M-07	27.1248	2840.42	1602.62
TCGA-LL-A6FP-01A-11R-A31O-07	0.4335	499.664	1522.51
TCGA-LL-A6FQ-01A-11R-A31O-07	21.1964	2926.05	1398.49
TCGA-LL-A6FR-01A-12R-A31O-07	8.0959	2582.59	2301.11
TCGA-LL-A73Y-01A-11R-A33J-07	13.6981	5547.21	2312.1
TCGA-LL-A73Z-01A-11R-A32P-07	73.4619	9554.64	2985.77
TCGA-LL-A740-01A-21R-A32P-07	6.1405	2593.46	1475.58
TCGA-LL-A7SZ-01A-32R-A352-07	21.6028	4366.55	2865.51
TCGA-LL-A7T0-01A-31R-A352-07	2.8719	5013.18	2676.08
TCGA-LL-A8F5-01A-11R-A36F-07	52.4659	7187.83	2466.95
TCGA-LL-A9Q3-01A-11R-A41B-07	42.9681	3810.01	2118.58
TCGA-LQ-A4E4-01A-11R-A266-07	7.9646	1865.72	2033.29
TCGA-MS-A51U-01A-31R-A266-07	8.3464	7513.3	2836.72
TCGA-OK-A5Q2-01A-11R-A27Q-07	27.3868	3780.91	1873.72
TCGA-OL-A5D6-01A-21R-A27Q-07	9.226	2513.58	1901.59
TCGA-OL-A5D7-01A-11R-A27Q-07	246.68	8055.43	2206.19
TCGA-OL-A5D8-01A-11R-A27Q-07	9.0984	13043.8	2659.64
TCGA-OL-A5DA-01A-11R-A27Q-07	9.967	6891.34	1952.7
TCGA-OL-A5RU-01A-11R-A28M-07	24.1901	5473.87	2100.22
TCGA-OL-A5RV-01A-12R-A28M-07	1.2516	2426	2091.41
TCGA-OL-A5RW-01A-11R-A28M-07	239.226	11525.9	2439.48
TCGA-OL-A5RX-01A-11R-A28M-07	4.7707	2374.99	1605.14
TCGA-OL-A5RY-01A-21R-A28M-07	11.213	5387.36	1530.07
TCGA-OL-A5RZ-01A-11R-A28M-07	6.0563	994.885	795.908
TCGA-OL-A5S0-01A-11R-A28M-07	110.506	5502.47	1879.61
TCGA-OL-A66H-01A-11R-A29R-07	76.7306	13098	2185.99
TCGA-OL-A66I-01A-21R-A29R-07	108.503	14470.5	3077.31
TCGA-OL-A66J-01A-11R-A29R-07	6.8094	2044.61	1531.77
TCGA-OL-A66K-01A-11R-A29R-07	1.2434	2165.99	1455.19
TCGA-OL-A66L-01A-12R-A31O-07	28.4934	2895.41	1914.76
TCGA-OL-A66N-01A-12R-A31O-07	8.269	1268.46	1457.94
TCGA-OL-A66O-01A-11R-A31O-07	31.3241	4045.01	1540.61
TCGA-OL-A66P-01A-11R-A31O-07	48.2014	9500	1994.24
TCGA-OL-A6VO-01A-12R-A33J-07	100.739	10632.6	1755.88
TCGA-OL-A6VQ-01A-12R-A41B-07	8.0814	3992.2	1745.58
TCGA-OL-A6VR-01A-32R-A33J-07	4.6273	3404.32	1243.99
TCGA-OL-A97C-01A-32R-A41B-07	5.5841	7874.41	2064.82
TCGA-PE-A5DC-01A-12R-A27Q-07	14.5037	5453.8	2034.12
TCGA-PE-A5DD-01A-12R-A27Q-07	6.5656	3322.07	2520.38
TCGA-PE-A5DE-01A-11R-A27Q-07	61.2925	17024.7	2564.51
TCGA-PL-A8LV-01A-21R-A41B-07	77.7138	3812.99	2199.36
TCGA-PL-A8LX-01A-11R-A41B-07	1.7803	3105.37	1744.74
TCGA-PL-A8LY-01A-11R-A41B-07	7.11	2324.03	1732.35
TCGA-PL-A8LZ-01A-31R-A36F-07	544.465	22468.7	6216.72
TCGA-S3-A6ZF-01A-32R-A32P-07	10.2464	7771.02	2185.28
TCGA-S3-A6ZG-01A-22R-A32P-07	9.82	4547	2010.15
TCGA-S3-A6ZH-01A-22R-A32P-07	7.5585	4433.35	2147.55
TCGA-S3-AA0Z-01A-11R-A41B-07	54.1281	8643.03	2653.65
TCGA-S3-AA10-01A-21R-A41B-07	124.203	27252.7	6565.29
TCGA-S3-AA11-01A-31R-A41B-07	8.8849	5870.28	2642.38
TCGA-S3-AA12-01A-11R-A41B-07	7.3494	4341.53	1468.41
TCGA-S3-AA14-01A-11R-A41B-07	5.2632	3011.42	2214.05
TCGA-S3-AA15-01A-11R-A41B-07	20.0486	5913.73	3710.21
TCGA-S3-AA17-01A-11R-A41B-07	406.375	19040.7	5090.75
TCGA-UL-AAZ6-01A-11R-A41B-07	42.4055	12045	3481.62
TCGA-UU-A93S-01A-21R-A41B-07	149.059	5692.47	1865.41
TCGA-V7-A7HQ-01A-11R-A33J-07	14.6692	1518.66	1731.73
TCGA-W8-A86G-01A-21R-A36F-07	1.8984	1720.46	2154.25
TCGA-WT-AB41-01A-11R-A41B-07	38.9117	6039.43	3347.79
TCGA-WT-AB44-01A-11R-A41B-07	8.145	1686.01	1687.64
TCGA-XX-A899-01A-11R-A36F-07	29.1339	5673.23	2663.39
TCGA-XX-A89A-01A-11R-A36F-07	9.1261	4652.34	2774.68
TCGA-Z7-A8R5-01A-42R-A41B-07	24.49	1600.81	2242.93
TCGA-Z7-A8R6-01A-11R-A41B-07	29.8565	4575.21	1731.19

## Sheet: Supplemental Figure 3
Supplemental Figure 3A
	AU565			HCC1395			T47D
	A3A mRNA relative to HPRT1			A3A mRNA relative to HPRT1			A3A mRNA relative to HPRT1
[Fludarabine] (µg/mL)	replicate 1	replicate 2	replicate 3	replicate 1	replicate 2	replicate 3	replicate 1	replicate 2	replicate 3
Parental	0.00145238	0.0023445	0.00207	1.50096e-05	1e-05	3.77478e-05	3.68334e-05	3.99318e-05	3.98e-05
DMSO	0.00125873	0.0015954	0.000375	6.63008e-06	5.98911e-06	1.12965e-05	2.32795e-05	3.55568e-05	0.00024
25	0.00109666	0.0014768	0.000424	7.23595e-06	5.32398e-06	9.89248e-06	3.89756e-05	4.79614e-05	7.73e-05
50	0.00148917	0.0017671	0.00106	5.15133e-06	3.12804e-06	1.33629e-05	4.54825e-05	4.74018e-05	0.00010981
100	0.00175713	0.0028703	0.000775	6.26138e-06	8.88149e-06	2.7734e-05	0.000290041	7.76619e-05	9.29311e-05
200	0.00076	0.0015024	0.000756	1.23484e-05	6.47521e-05	2.17898e-05	7.88049e-05	0.000136922	0.00013713
Supplemental Figure 3B
	STAT1 mRNA relative to HPRT1
shRNA	replicate 1	replicate 2	replicate 3
Scramble	2.5608	6.78699	17.2161
STAT1 KD	0.08546	0.59944	1.13033
	A3A mRNA relative to HPRT1
shRNA	replicate 1	replicate 2	replicate 3
Scramble	0.00202	0.00838	0.00781
STAT1 KD	0.0005	0.00162	0.00141
Supplemental Figure 3C
	STAT2 mRNA relative to HPRT1
shRNA	replicate 1	replicate 2	replicate 3
Scramble	0.91123	1.66464	2.90873
STAT2 KD	0.20924	0.17063	0.13974
	A3A mRNA relative to HPRT1
shRNA	replicate 1	replicate 2	replicate 3
Scramble	0.00156	0.0083	0.01137
STAT2 KD	0.00075	0.00061	0.0005
Supplemental Figure 3D
	RelA mRNA relative to HPRT1
shRNA	replicate 1	replicate 2	replicate 3
Scramble	0.55336	2.34881	2.85158
RelA KD	0.03283	0.01982	0.01625
	A3A mRNA relative to HPRT1
shRNA	replicate 1	replicate 2	replicate 3
Scramble	0.00156	0.0083	0.01137
RelA KD	0.00018	0.00035	0.00027

## Sheet: Supplemental Figure 4
Supplemental Figure 4
	STAT2 mRNA relative to HPRT1
shRNA	replicate 1	replicate 2	replicate 3
Scramble	1.20395	10.4271	5.4066
STAT2 KD	0.214646	2.41294	2.06815
	A3A mRNA relative to HPRT1
shRNA	replicate 1	replicate 2	replicate 3
Scramble	0.0174863	0.1531	0.1145
STAT2 KD	0.018486	0.07241	0.10164

## Sheet: Supplemental Figure 5
Supplemental Figure 5B
	DMSO			ruxolitinib			pacritinib
	A3A mRNA relative to HPRT1			A3A mRNA relative to HPRT1			A3A mRNA relative to HPRT1
Cell Line	replicate 1	replicate 2	replicate 3	replicate 1	replicate 2	replicate 3	replicate 1	replicate 2	replicate 3
BT474	0.01782	0.01925	0.01831	0.01746	0.01564	0.0168	0.02252	0.02412	0.02443
MDA-MB-453	0.001079	0.0012	0.00122	0.001268	0.001308	0.001234	0.0008	0.000745	0.000865
